# Supplementary material for: (E)-2-Meth­oxy-6-(thia­zol-2-ylimino­meth­yl)phenol
Source: Acta Crystallogr Sect E Struct Rep Online. 2009 Oct 10;65(Pt 11):o2675. doi: 10.1107/S1600536809040410 (PMC2971151; doi:10.1107/S1600536809040410)
Supplement: Supplementary file 1 [file e-65-o2675-sup1.cif]

##############################################################################
###                                                                        ###
###        Electronic paper (Acta Crystallographica Section E)             ###
###                                                                        ###
##############################################################################
#                                                                            #
# This CIF contains the data in a paper accepted for publication in Acta     #
# Crystallographica Section E. It conforms to the requirements of Notes      #
# for Authors for Section E, and has been peer reviewed under the auspices   #
# of the IUCr Commission on Journals.                                        #
#                                                                            #
# Full details of the Crystallographic Information File format               #
# are given in the paper "The Crystallographic Information File (CIF):       #
# a New Standard Archive File for Crystallography" by S. R. Hall, F. H.      #
# Allen and I. D. Brown [Acta Cryst. (1991), A47, 655-685].                  #
#                                                                            #
# The current version of the core CIF dictionary is obtainable from          #
# ftp://ftp.iucr.org/pub/cif_core.dic. The current version number is 2.4.    #
#                                                                            #
# Software is freely available for graphical display of the structure(s) in  #
# this CIF.  For information consult the CIF home page http://www.iucr.org/  #
# cif/home.html                                                              #
#                                                                            #
# This file may be used for bona fide research purposes within the           #
# scientific community so long as proper attribution is given to the journal # 
# article from which it was obtained.                                        #
#                                                                            #
##############################################################################
                                             
data_I
_audit_creation_method     SHELXL-97
_chemical_name_systematic
;
(<i>E</i>)-2-Methoxy-6-(thiazol-2-yliminomethyl)phenol
;
_chemical_name_common     ?
_chemical_formula_moiety     'C11 H10 N2 O2 S'
_chemical_formula_sum     'C11 H10 N2 O2 S'
_chemical_formula_iupac     'C11 H10 N2 O2 S'
_chemical_formula_weight     234.27
_chemical_melting_point     ?
_symmetry_cell_setting     'Monoclinic'
_symmetry_space_group_name_H-M     'C 2/c'
_symmetry_space_group_name_Hall     '-C 2yc'
loop_
    _symmetry_equiv_pos_as_xyz
    'x, y, z'
    '-x, y, -z+1/2'
    'x+1/2, y+1/2, z'
    '-x+1/2, y+1/2, -z+1/2'
    '-x, -y, -z'
    'x, -y, z-1/2'
    '-x+1/2, -y+1/2, -z'
    'x+1/2, -y+1/2, z-1/2'
_cell_length_a     24.765(3)
_cell_length_b     4.9619(8)
_cell_length_c     20.238(2)
_cell_angle_alpha     90.00
_cell_angle_beta     117.931(2)
_cell_angle_gamma     90.00
_cell_volume     2197.2(5)
_cell_formula_units_Z     8
_cell_measurement_reflns_used     1208
_cell_measurement_theta_min     3.321
_cell_measurement_theta_max     21.848
_cell_measurement_temperature     298(2)
_exptl_crystal_description     block
_exptl_crystal_colour     colorless
_exptl_crystal_size_max     0.29
_exptl_crystal_size_mid     0.18
_exptl_crystal_size_min     0.17
_exptl_crystal_density_diffrn     1.416
_exptl_crystal_density_meas     ?
_exptl_crystal_density_method     'not measured'
_exptl_crystal_F_000     976
_exptl_absorpt_coefficient_mu     0.280
_exptl_absorpt_correction_type     multi-scan
_exptl_absorpt_process_details     '(SADABS; Sheldrick, 1996)'
_exptl_absorpt_correction_T_min     0.9232
_exptl_absorpt_correction_T_max     0.9539
_exptl_special_details
;
;
_diffrn_ambient_temperature     298(2)
_diffrn_radiation_type     MoK\a
_diffrn_radiation_wavelength     0.71073
_diffrn_radiation_source     'fine-focus sealed tube'
_diffrn_radiation_monochromator     graphite
_diffrn_measurement_device_type     'Siemens SMART CCD area-detector'
_diffrn_measurement_method     '\f and \w'
_diffrn_detector_area_resol_mean     ?
_diffrn_reflns_number     5338
_diffrn_reflns_av_R_equivalents     0.0343
_diffrn_reflns_av_sigmaI/netI     0.0417
_diffrn_reflns_theta_min     1.86
_diffrn_reflns_theta_max     25.02
_diffrn_reflns_theta_full     25.02
_diffrn_measured_fraction_theta_max     0.996
_diffrn_measured_fraction_theta_full     0.996
_diffrn_reflns_limit_h_min     -29
_diffrn_reflns_limit_h_max     26
_diffrn_reflns_limit_k_min     -5
_diffrn_reflns_limit_k_max     5
_diffrn_reflns_limit_l_min     -24
_diffrn_reflns_limit_l_max     22
_diffrn_standards_number     ?
_diffrn_standards_interval_count     ?
_diffrn_standards_interval_time     ?
_diffrn_standards_decay_%     ?
_reflns_number_total     1920
_reflns_number_gt     1139
_reflns_threshold_expression     I>2\s(I)
_refine_ls_structure_factor_coef     Fsqd
_refine_ls_matrix_type     full
_refine_ls_R_factor_all     0.0860
_refine_ls_R_factor_gt     0.0435
_refine_ls_wR_factor_gt     0.0894
_refine_ls_wR_factor_ref     0.1102
_refine_ls_goodness_of_fit_ref     1.020
_refine_ls_restrained_S_all     1.020
_refine_ls_number_reflns     1920
_refine_ls_number_parameters     146
_refine_ls_number_restraints     0
_refine_ls_hydrogen_treatment     constr
_refine_ls_weighting_scheme     calc
_refine_ls_weighting_details
         'calc w=1/[\s^2^(Fo^2^)+(0.0373P)^2^+1.8745P] where P=(Fo^2^+2Fc^2^)/3'
_atom_sites_solution_hydrogens     geom
_atom_sites_solution_primary     direct
_atom_sites_solution_secondary     difmap
_refine_ls_shift/su_max     0.000
_refine_ls_shift/su_mean     0.000
_refine_diff_density_max     0.188
_refine_diff_density_min     -0.234
_refine_ls_extinction_method     none
_refine_ls_extinction_coef     ?
loop_
    _atom_type_symbol
    _atom_type_description
    _atom_type_scat_dispersion_real
    _atom_type_scat_dispersion_imag
    _atom_type_scat_source
    'C' 'C' 0.0033 0.0016
                         'International Tables Vol C Tables 4.2.6.8 and 6.1.1.4'
    'H' 'H' 0.0000 0.0000
                         'International Tables Vol C Tables 4.2.6.8 and 6.1.1.4'
    'N' 'N' 0.0061 0.0033
                         'International Tables Vol C Tables 4.2.6.8 and 6.1.1.4'
    'O' 'O' 0.0106 0.0060
                         'International Tables Vol C Tables 4.2.6.8 and 6.1.1.4'
    'S' 'S' 0.1246 0.1234
                         'International Tables Vol C Tables 4.2.6.8 and 6.1.1.4'
_computing_data_collection     '<i>SMART</i> (Siemens, 1996)'
_computing_cell_refinement     '<i>SAINT</i> (Siemens, 1996)'
_computing_data_reduction     '<i>SAINT</i> (Siemens, 1996)'
_computing_structure_solution     '<i>SHELXS97</i> (Sheldrick, 2008)'
_computing_structure_refinement     '<i>SHELXL97</i> (Sheldrick, 2008)'
_computing_molecular_graphics     '<i>SHELXTL</i> (Sheldrick, 2008)'
_computing_publication_material     '<i>SHELXTL</i> (Sheldrick, 2008)'
loop_
    _atom_site_type_symbol
    _atom_site_label
    _atom_site_fract_x
    _atom_site_fract_y
    _atom_site_fract_z
    _atom_site_U_iso_or_equiv
    _atom_site_adp_type
    _atom_site_calc_flag
    _atom_site_refinement_flags
    _atom_site_occupancy
    _atom_site_disorder_assembly
    _atom_site_disorder_group
    N N1 0.10966(12) 1.1575(6) 0.46446(14) 0.0681(8) Uani d . 1 . .
    N N2 0.09882(10) 0.9199(5) 0.35514(12) 0.0495(6) Uani d . 1 . .
    O O1 0.09126(9) 0.6986(4) 0.23318(10) 0.0582(6) Uani d . 1 . .
    H H1 0.0833 0.8091 0.2575 0.087 Uiso calc R 1 . .
    O O2 0.13089(10) 0.3468(4) 0.17130(12) 0.0687(6) Uani d . 1 . .
    S S1 0.01303(4) 1.2680(2) 0.34433(5) 0.0702(3) Uani d . 1 . .
    C C1 0.14555(13) 0.7692(6) 0.39241(16) 0.0512(7) Uani d . 1 . .
    H H1A 0.1658 0.7842 0.4442 0.061 Uiso calc R 1 . .
    C C2 0.16805(12) 0.5776(6) 0.35747(15) 0.0458(7) Uani d . 1 . .
    C C3 0.13974(12) 0.5484(6) 0.27981(16) 0.0457(7) Uani d . 1 . .
    C C4 0.16169(13) 0.3571(6) 0.24731(17) 0.0514(8) Uani d . 1 . .
    C C5 0.21123(14) 0.2002(6) 0.29263(19) 0.0608(9) Uani d . 1 . .
    H H5 0.2259 0.0724 0.2714 0.073 Uiso calc R 1 . .
    C C6 0.23948(14) 0.2313(7) 0.3698(2) 0.0642(9) Uani d . 1 . .
    H H6 0.2730 0.1246 0.3999 0.077 Uiso calc R 1 . .
    C C7 0.21848(13) 0.4170(6) 0.40180(18) 0.0576(8) Uani d . 1 . .
    H H7 0.2378 0.4370 0.4535 0.069 Uiso calc R 1 . .
    C C8 0.14472(19) 0.1291(7) 0.1360(2) 0.0966(13) Uani d . 1 . .
    H H8A 0.1856 0.1494 0.1428 0.145 Uiso calc R 1 . .
    H H8B 0.1164 0.1291 0.0835 0.145 Uiso calc R 1 . .
    H H8C 0.1415 -0.0380 0.1578 0.145 Uiso calc R 1 . .
    C C9 0.08023(13) 1.1000(6) 0.39362(16) 0.0500(7) Uani d . 1 . .
    C C10 0.07640(17) 1.3433(7) 0.48042(19) 0.0747(10) Uani d . 1 . .
    H H10 0.0900 1.4100 0.5286 0.090 Uiso calc R 1 . .
    C C11 0.02367(16) 1.4240(7) 0.42374(18) 0.0678(9) Uani d . 1 . .
    H H11 -0.0031 1.5471 0.4274 0.081 Uiso calc R 1 . .
loop_
    _atom_site_aniso_label
    _atom_site_aniso_U_11
    _atom_site_aniso_U_22
    _atom_site_aniso_U_33
    _atom_site_aniso_U_12
    _atom_site_aniso_U_13
    _atom_site_aniso_U_23
    N1 0.0747(18) 0.082(2) 0.0432(15) 0.0066(16) 0.0239(14) -0.0087(14)
    N2 0.0487(15) 0.0539(15) 0.0471(14) -0.0046(13) 0.0234(12) -0.0034(13)
    O1 0.0626(13) 0.0576(13) 0.0500(12) 0.0124(11) 0.0227(10) -0.0032(10)
    O2 0.0912(17) 0.0617(15) 0.0625(14) 0.0129(12) 0.0438(13) -0.0047(12)
    S1 0.0629(5) 0.0897(7) 0.0526(5) 0.0103(5) 0.0227(4) -0.0114(5)
    C1 0.0543(18) 0.0540(19) 0.0412(16) -0.0111(16) 0.0188(15) -0.0017(15)
    C2 0.0451(17) 0.0415(17) 0.0498(18) -0.0068(14) 0.0214(14) 0.0009(14)
    C3 0.0438(17) 0.0396(17) 0.0557(19) -0.0002(14) 0.0250(15) 0.0022(15)
    C4 0.0572(19) 0.0481(19) 0.058(2) -0.0037(16) 0.0343(17) 0.0010(16)
    C5 0.061(2) 0.049(2) 0.088(3) 0.0018(16) 0.048(2) 0.0035(18)
    C6 0.0493(19) 0.059(2) 0.079(3) 0.0027(17) 0.0254(18) 0.0138(19)
    C7 0.0516(19) 0.056(2) 0.0569(19) -0.0035(16) 0.0189(16) 0.0046(17)
    C8 0.162(4) 0.068(3) 0.084(3) 0.021(3) 0.077(3) -0.002(2)
    C9 0.0572(18) 0.0507(18) 0.0481(18) -0.0063(15) 0.0298(15) -0.0029(15)
    C10 0.093(3) 0.083(3) 0.051(2) 0.000(2) 0.036(2) -0.018(2)
    C11 0.075(2) 0.078(2) 0.060(2) 0.004(2) 0.0391(19) -0.0082(19)
loop_
    _geom_bond_atom_site_label_1
    _geom_bond_atom_site_label_2
    _geom_bond_site_symmetry_2
    _geom_bond_distance
    _geom_bond_publ_flag
    N1 C9 . 1.300(3) ?
    N1 C10 . 1.372(4) ?
    N2 C1 . 1.284(3) ?
    N2 C9 . 1.398(3) ?
    O1 C3 . 1.351(3) ?
    O1 H1 . 0.8200 ?
    O2 C4 . 1.361(3) ?
    O2 C8 . 1.423(4) ?
    S1 C11 . 1.689(3) ?
    S1 C9 . 1.704(3) ?
    C1 C2 . 1.443(4) ?
    C1 H1A . 0.9300 ?
    C2 C3 . 1.397(4) ?
    C2 C7 . 1.397(4) ?
    C3 C4 . 1.401(4) ?
    C4 C5 . 1.378(4) ?
    C5 C6 . 1.389(4) ?
    C5 H5 . 0.9300 ?
    C6 C7 . 1.361(4) ?
    C6 H6 . 0.9300 ?
    C7 H7 . 0.9300 ?
    C8 H8A . 0.9600 ?
    C8 H8B . 0.9600 ?
    C8 H8C . 0.9600 ?
    C10 C11 . 1.333(4) ?
    C10 H10 . 0.9300 ?
    C11 H11 . 0.9300 ?
loop_
    _geom_angle_atom_site_label_1
    _geom_angle_atom_site_label_2
    _geom_angle_atom_site_label_3
    _geom_angle_site_symmetry_1
    _geom_angle_site_symmetry_3
    _geom_angle
    _geom_angle_publ_flag
    C9 N1 C10 . . 108.6(3) ?
    C1 N2 C9 . . 119.1(2) ?
    C3 O1 H1 . . 109.5 ?
    C4 O2 C8 . . 117.2(3) ?
    C11 S1 C9 . . 89.58(16) ?
    N2 C1 C2 . . 123.0(3) ?
    N2 C1 H1A . . 118.5 ?
    C2 C1 H1A . . 118.5 ?
    C3 C2 C7 . . 119.3(3) ?
    C3 C2 C1 . . 121.0(3) ?
    C7 C2 C1 . . 119.7(3) ?
    O1 C3 C2 . . 122.8(3) ?
    O1 C3 C4 . . 117.3(3) ?
    C2 C3 C4 . . 119.9(3) ?
    O2 C4 C5 . . 125.7(3) ?
    O2 C4 C3 . . 114.9(3) ?
    C5 C4 C3 . . 119.4(3) ?
    C4 C5 C6 . . 120.5(3) ?
    C4 C5 H5 . . 119.7 ?
    C6 C5 H5 . . 119.7 ?
    C7 C6 C5 . . 120.4(3) ?
    C7 C6 H6 . . 119.8 ?
    C5 C6 H6 . . 119.8 ?
    C6 C7 C2 . . 120.5(3) ?
    C6 C7 H7 . . 119.8 ?
    C2 C7 H7 . . 119.8 ?
    O2 C8 H8A . . 109.5 ?
    O2 C8 H8B . . 109.5 ?
    H8A C8 H8B . . 109.5 ?
    O2 C8 H8C . . 109.5 ?
    H8A C8 H8C . . 109.5 ?
    H8B C8 H8C . . 109.5 ?
    N1 C9 N2 . . 126.4(3) ?
    N1 C9 S1 . . 115.3(2) ?
    N2 C9 S1 . . 118.2(2) ?
    C11 C10 N1 . . 116.9(3) ?
    C11 C10 H10 . . 121.5 ?
    N1 C10 H10 . . 121.5 ?
    C10 C11 S1 . . 109.5(3) ?
    C10 C11 H11 . . 125.2 ?
    S1 C11 H11 . . 125.2 ?
loop_
    _geom_hbond_atom_site_label_D
    _geom_hbond_atom_site_label_H
    _geom_hbond_atom_site_label_A
    _geom_hbond_site_symmetry_A
    _geom_hbond_distance_DH
    _geom_hbond_distance_HA
    _geom_hbond_distance_DA
    _geom_hbond_angle_DHA
    O1 H1 N2 . 0.82 1.91 2.627(3) 145.7
data_global
_journal_date_recd_electronic     2009-09-19
_journal_date_accepted     2009-10-04
_journal_name_full     'Acta Crystallographica, Section E'
_journal_year     2009
_journal_volume     65
_journal_issue     11
_journal_page_first     o2675
_journal_page_last     o2675
_journal_paper_category     QO
_journal_coeditor_code     JJ2011
_publ_contact_author_name     'Prof. Handong Yin'
_publ_contact_author_address
;
  College of Chemistry and Chemical Engineering
  Liaocheng University
  Shandong 252059
  People's Republic of China
;
_publ_contact_author_email     handongyin@163.com
_publ_contact_author_fax     '86 635 8239121'
_publ_contact_author_phone     '86 635 8239121'
_publ_section_title
;
(<i>E</i>)-2-Methoxy-6-(thiazol-2-yliminomethyl)phenol
;
loop_
    _publ_author_name
    _publ_author_address
    'Wenkuan Li'
;
  College of Chemistry and Chemical Engineering
  Liaocheng University
  Shandong 252059
  People's Republic of China
;
    'Handong Yin'
;
  College of Chemistry and Chemical Engineering
  Liaocheng University
  Shandong 252059
  People's Republic of China
;
    'Liyuan Wen'
;
  College of Chemistry and Chemical Engineering
  Liaocheng University
  Shandong 252059
  People's Republic of China
;
    'Weidong Fan'
;
  College of Chemistry and Chemical Engineering
  Liaocheng University
  Shandong 252059
  People's Republic of China
;
    'Jing Li'
;
  College of Chemistry and Chemical Engineering
  Liaocheng University
  Shandong 252059
  People's Republic of China
;
