# Supplementary material for: (E)-2-Meth­oxy-6-(thia­zol-2-ylimino­meth­yl)phenol
Source: Acta Crystallogr Sect E Struct Rep Online. 2009 Oct 10;65(Pt 11):o2675. doi: 10.1107/S1600536809040410 (PMC2971151; doi:10.1107/S1600536809040410)
Supplement: Supplementary file 2 [file e-65-o2675-Isup2.hkl]

# 
# h,k,l, Fc-squared, Fo-squared, sigma(Fo-squared) and status flag 
# 
data_I
_shelx_title ' 090218b in C2/c' 
_shelx_refln_list_code          4 
_shelx_F_calc_maximum      299.51 
_exptl_crystal_F_000       976.00 
_reflns_d_resolution_high  0.8404 
 
loop_ 
 _symmetry_equiv_pos_as_xyz 
 'x, y, z' 
 '-x, y, -z+1/2' 
 'x+1/2, y+1/2, z' 
 '-x+1/2, y+1/2, -z+1/2' 
 '-x, -y, -z' 
 'x, -y, z-1/2' 
 '-x+1/2, -y+1/2, -z' 
 'x+1/2, -y+1/2, z-1/2' 
 
_cell_length_a    24.7650 
_cell_length_b     4.9619 
_cell_length_c    20.2380 
_cell_angle_alpha  90.000 
_cell_angle_beta  117.931 
_cell_angle_gamma  90.000 
 
_shelx_F_squared_multiplier     1.000 
 
loop_ 
 _refln_index_h 
 _refln_index_k 
 _refln_index_l 
 _refln_F_squared_calc 
 _refln_F_squared_meas 
 _refln_F_squared_sigma 
 _refln_observed_status 
   2   0   0     1998.17     2108.70     35.25 o 
   4   0   0    15992.81    16956.63    184.46 o 
   6   0   0      462.19      447.27     30.43 o 
   8   0   0    20361.72    19923.96    267.02 o 
  10   0   0     2933.59     2867.81     82.52 o 
  12   0   0     4750.55     4982.52    119.80 o 
  14   0   0     2037.59     2229.79     86.03 o 
  16   0   0     1761.29     1946.53     88.71 o 
  18   0   0       65.22       42.50     21.93 o 
  20   0   0        5.18      -12.13     19.51 o 
  22   0   0        0.02      -20.20     20.20 o 
  24   0   0        4.30      -18.68     21.47 o 
  26   0   0      205.00      184.45     46.30 o 
   1   1   0     3222.72     3107.11     30.17 o 
   3   1   0      288.00      386.19     13.96 o 
   5   1   0     9299.99     9466.36     77.13 o 
   7   1   0     3134.22     3200.25     29.72 o 
   9   1   0      805.14      902.23     18.90 o 
  11   1   0      987.59     1126.21     25.57 o 
  13   1   0      565.39      536.03     20.55 o 
  15   1   0       11.53        0.32     15.20 o 
  17   1   0        9.91       -1.19     16.36 o 
  19   1   0       90.29       61.60     22.28 o 
  21   1   0      167.31      146.83     35.44 o 
  23   1   0       38.33        8.63     26.29 o 
  25   1   0       19.30        9.97     28.96 o 
   0   2   0    12583.84    12234.96    114.32 o 
   2   2   0     1174.46     1120.11     17.91 o 
   4   2   0     1499.34     1483.87     35.97 o 
   6   2   0      162.48      206.14     15.77 o 
   8   2   0     2354.20     2307.28     49.66 o 
  10   2   0      761.17      754.04     17.81 o 
  12   2   0      633.78      624.67     28.43 o 
  14   2   0      196.35      275.12     27.72 o 
  16   2   0       68.00       75.77     28.39 o 
  18   2   0        0.42      -19.50     19.50 o 
  20   2   0       60.84       51.16     28.19 o 
  22   2   0       37.11       43.92     31.72 o 
  24   2   0        2.41      -30.94     30.94 o 
   1   3   0      459.20      464.72     17.67 o 
   3   3   0      336.94      366.22     27.62 o 
   5   3   0      164.61      154.85     17.91 o 
   7   3   0       12.46       -8.50     11.09 o 
   9   3   0       52.03       40.15     14.12 o 
  11   3   0      361.21      403.63     37.11 o 
  13   3   0       78.37       79.06     23.58 o 
  15   3   0       34.55       12.16     18.57 o 
  17   3   0        5.87       -4.09     24.14 o 
  19   3   0       21.49       12.93     26.56 o 
  21   3   0       16.84       -3.58     28.95 o 
   0   4   0      107.18      109.16     42.00 o 
   2   4   0       84.10       73.75     41.07 o 
   4   4   0     1435.92     1496.39     46.57 o 
   6   4   0      162.75      131.81     21.26 o 
   8   4   0      315.75      393.96     30.66 o 
  10   4   0       30.94       33.28     18.22 o 
  12   4   0        4.20      -15.17     18.30 o 
  14   4   0       10.96        4.12     20.26 o 
  16   4   0       57.40       35.88     24.04 o 
  18   4   0       17.05      -28.91     28.91 o 
   1   5   0      113.23      121.60     33.36 o 
   3   5   0      170.55      284.44     42.29 o 
   5   5   0      449.75      447.37     50.70 o 
   7   5   0        2.06       14.89     26.22 o 
   9   5   0       13.50       12.04     20.81 o 
  11   5   0      215.19      273.99     45.02 o 
  13   5   0        2.25      -21.58     23.27 o 
 -25   1   1       62.31       40.59     21.54 o 
 -23   1   1       26.18      -22.20     22.20 o 
 -21   1   1       96.16       74.18     23.41 o 
 -19   1   1      388.86      540.19     40.31 o 
 -17   1   1     1448.61     1437.16     44.97 o 
 -15   1   1     1963.97     1967.12     37.45 o 
 -13   1   1     3237.93     3372.85     55.25 o 
 -11   1   1      124.16      137.73      9.86 o 
  -9   1   1     1717.21     1716.21     22.73 o 
  -7   1   1     1060.78     1085.02     18.33 o 
  -5   1   1    89707.33    90638.13    869.02 o 
  -3   1   1     1590.68     1516.49     24.54 o 
  -1   1   1    15524.70    15444.47    144.95 o 
   1   1   1     3513.68     3392.88     31.27 o 
   3   1   1      403.30      358.24     17.09 o 
   5   1   1        0.35        0.49      4.98 o 
   7   1   1     5176.80     5265.66     63.27 o 
   9   1   1     4165.10     4404.51     51.39 o 
  11   1   1     3054.85     3405.47     44.65 o 
  13   1   1      291.26      296.73     34.25 o 
  15   1   1        4.80      -10.57     14.77 o 
  17   1   1        0.31      -11.18     14.73 o 
  19   1   1      457.12      520.01     41.12 o 
  21   1   1      526.60      450.04     51.64 o 
  23   1   1       31.84       -8.23     24.20 o 
  25   1   1        0.33       10.89     28.21 o 
 -24   2   1        2.56       -0.95     26.85 o 
 -22   2   1        0.70      -16.30     24.75 o 
 -20   2   1        0.26      -17.60     34.69 o 
 -18   2   1       11.10      -15.50     21.38 o 
 -16   2   1      128.00      108.27     22.24 o 
 -14   2   1       68.76       52.97     19.78 o 
 -12   2   1      137.51      170.21     17.42 o 
 -10   2   1      116.58      118.82     11.34 o 
  -8   2   1      816.81      791.96     17.08 o 
  -6   2   1     4379.46     4354.20     50.56 o 
  -4   2   1      352.29      344.12     15.00 o 
  -2   2   1      457.98      425.54     12.33 o 
   0   2   1        1.63       -1.99      5.57 o 
   2   2   1      395.02      379.29     10.19 o 
   4   2   1       39.83       64.82     11.04 o 
   6   2   1       84.28       99.57     14.29 o 
   8   2   1      658.42      661.63     23.10 o 
  10   2   1      201.93      238.53     12.91 o 
  12   2   1      175.40      206.61     23.26 o 
  14   2   1      423.85      469.49     40.92 o 
  16   2   1      161.82      129.79     60.41 o 
  18   2   1       74.92       15.81     25.93 o 
  20   2   1        1.58       -3.14     28.28 o 
  22   2   1       63.73       13.13     30.93 o 
 -21   3   1      113.66       95.25     37.85 o 
 -19   3   1       54.95       21.97     30.67 o 
 -17   3   1      267.16      421.59     54.39 o 
 -15   3   1       42.44       20.74     18.55 o 
 -13   3   1      450.65      483.37     38.20 o 
 -11   3   1      299.42      346.44     32.26 o 
  -9   3   1     1050.07     1035.51     31.19 o 
  -7   3   1      445.56      430.70     21.29 o 
  -5   3   1      595.68      554.76     27.69 o 
  -3   3   1      400.77      361.59     16.58 o 
  -1   3   1      414.71      423.07     18.07 o 
   1   3   1      178.56      258.97     17.11 o 
   3   3   1      493.37      444.90     19.88 o 
   5   3   1     1743.11     1661.55     36.61 o 
   7   3   1      433.27      470.75     25.36 o 
   9   3   1       65.86       73.10     18.15 o 
  11   3   1       63.89       36.98     20.25 o 
  13   3   1      262.98      244.79     32.16 o 
  15   3   1       58.28       44.59     20.34 o 
  17   3   1       67.23       67.56     31.78 o 
  19   3   1        5.50        0.36     27.32 o 
  21   3   1       26.17       -1.78     31.38 o 
 -18   4   1        0.46      -26.35     30.16 o 
 -16   4   1      299.23      383.52     40.08 o 
 -14   4   1       78.89       65.60     23.27 o 
 -12   4   1        4.01       -7.29     17.41 o 
 -10   4   1     1654.10     1528.83     43.11 o 
  -8   4   1      610.06      636.81     29.34 o 
  -6   4   1     1071.07     1033.97     34.73 o 
  -4   4   1      147.87      152.63     30.82 o 
  -2   4   1       30.03       78.10     25.86 o 
   0   4   1       11.50       -5.14     19.53 o 
   2   4   1       25.96       32.54     23.46 o 
   4   4   1      178.72      159.36     22.09 o 
   6   4   1     1146.89     1108.39     35.88 o 
   8   4   1       31.46       22.78     16.73 o 
  10   4   1       27.16      -16.01     16.01 o 
  12   4   1       34.39       18.65     20.65 o 
  14   4   1        0.15      -19.15     19.15 o 
  16   4   1       10.68       -2.84     21.72 o 
  18   4   1       41.41      -14.28     28.92 o 
 -13   5   1        0.75      -23.87     23.87 o 
 -11   5   1      136.25      175.33     39.00 o 
  -9   5   1      364.59      388.51     47.89 o 
  -7   5   1      117.21       89.45     30.18 o 
  -5   5   1      349.49      433.25     50.25 o 
  -3   5   1      384.28      417.74     71.00 o 
  -1   5   1       87.95       99.67     32.94 o 
   1   5   1       54.94       33.65     27.13 o 
   3   5   1     1206.61     1280.67     74.61 o 
   5   5   1       25.29       52.13     27.66 o 
   7   5   1      187.97      185.02     65.36 o 
   9   5   1       13.12       28.47     25.39 o 
  11   5   1        1.05      -22.52     23.87 o 
  13   5   1        1.29      -12.03     23.29 o 
 -26   0   2       56.20       14.72     26.42 o 
 -24   0   2      301.08      385.52    185.25 o 
 -22   0   2      744.10      748.08     46.08 o 
 -20   0   2     1364.08     1356.52     55.89 o 
 -18   0   2      100.45      102.77     47.73 o 
 -16   0   2       55.13       50.09     19.25 o 
 -14   0   2    17397.21    17945.51    131.32 o 
 -12   0   2     4078.72     4098.04     47.95 o 
 -10   0   2     2060.13     1987.04     30.19 o 
  -8   0   2      150.22      138.81     11.76 o 
  -6   0   2    48062.31    49674.96    380.79 o 
  -4   0   2       92.73      128.36      5.22 o 
  -2   0   2    10597.34    10194.04     81.08 o 
   0   0   2    17887.86    17782.90    184.55 o 
   2   0   2    33867.86    35457.90    249.80 o 
   4   0   2     5621.27     5621.56     76.83 o 
   6   0   2     1409.28     1499.07     52.68 o 
   8   0   2     1404.31     1395.05     22.97 o 
  10   0   2     1368.24     1211.93     55.32 o 
  12   0   2      391.49      484.46     53.10 o 
  14   0   2     3638.22     3762.17    116.74 o 
  16   0   2     1135.13     1211.29     75.67 o 
  18   0   2      383.92      546.07     74.84 o 
  20   0   2      121.68       93.14     27.78 o 
  22   0   2       45.08       19.78     23.51 o 
  24   0   2       37.23       -1.81     25.94 o 
 -25   1   2        4.50       -4.24     17.98 o 
 -23   1   2        2.76      -22.26     22.26 o 
 -21   1   2       27.33       17.66     20.15 o 
 -19   1   2      298.95      390.99     35.68 o 
 -17   1   2        7.47       31.15     18.62 o 
 -15   1   2      204.51      234.81     19.56 o 
 -13   1   2        2.29       -5.75      9.34 o 
 -11   1   2       66.05      114.90     17.64 o 
  -9   1   2     1223.58     1149.15     19.26 o 
  -7   1   2    27565.20    29325.01    156.98 o 
  -5   1   2     5192.40     5400.61     39.41 o 
  -3   1   2    22032.51    22793.57    120.56 o 
  -1   1   2     2859.15     2872.40     50.78 o 
   1   1   2       84.10      158.20     14.91 o 
   3   1   2        9.40       -8.53      8.53 o 
   5   1   2      728.28      727.17     13.67 o 
   7   1   2      447.83      428.23     11.82 o 
   9   1   2     2830.54     3173.72     63.14 o 
  11   1   2        1.99       -0.65      8.60 o 
  13   1   2       32.74       45.91     12.36 o 
  15   1   2       48.50       37.19     18.23 o 
  17   1   2        0.14       -9.01     17.81 o 
  19   1   2      243.25      351.79     65.59 o 
  21   1   2       22.81       -0.40     25.29 o 
  23   1   2       11.56      -23.31     23.31 o 
 -24   2   2       23.46       12.92     33.49 o 
 -22   2   2      383.54      445.20    189.82 o 
 -20   2   2      104.15       94.43     32.23 o 
 -18   2   2      637.97      648.91     85.01 o 
 -16   2   2      148.11      164.72     36.77 o 
 -14   2   2      482.71      493.23     58.53 o 
 -12   2   2      229.01      258.47     14.97 o 
 -10   2   2     6697.25     6708.02     56.45 o 
  -8   2   2     1364.31     1362.25     44.50 o 
  -6   2   2      412.74      343.55     15.77 o 
  -4   2   2     1897.53     1874.43     31.34 o 
  -2   2   2       62.89       48.87      8.27 o 
   0   2   2     2321.65     2199.40     37.45 o 
   2   2   2     1358.98     1333.85     26.06 o 
   4   2   2     2165.82     2258.14     35.11 o 
   6   2   2      773.49      805.47     22.38 o 
   8   2   2      759.67      716.66     17.82 o 
  10   2   2        1.33       -1.58      8.93 o 
  12   2   2       49.31       29.10     16.15 o 
  14   2   2      245.84      324.44     29.85 o 
  16   2   2      744.88      731.85     47.81 o 
  18   2   2      232.81      330.06     61.61 o 
  20   2   2       91.00       41.11     31.08 o 
  22   2   2      378.97      388.23     54.98 o 
 -23   3   2        0.39       -6.06     28.07 o 
 -21   3   2       19.59        4.90     26.80 o 
 -19   3   2       43.57       42.81     29.52 o 
 -17   3   2        7.74        4.25     18.04 o 
 -15   3   2      101.73       41.85     20.98 o 
 -13   3   2      146.72      174.15     33.61 o 
 -11   3   2      211.64      209.94     22.39 o 
  -9   3   2       40.09       50.68     14.73 o 
  -7   3   2     1819.29     1844.35     39.07 o 
  -5   3   2       90.36      112.69     11.93 o 
  -3   3   2      310.80      307.74     31.49 o 
  -1   3   2        0.03       -5.55      8.60 o 
   1   3   2     3077.75     3010.97     43.14 o 
   3   3   2        3.63       -5.83     10.19 o 
   5   3   2      875.85      828.93     41.73 o 
   7   3   2       15.23       -5.06     11.98 o 
   9   3   2       52.39       51.63     14.96 o 
  11   3   2      141.90      182.12     26.25 o 
  13   3   2      190.11      206.39     29.40 o 
  15   3   2      317.99      397.20     68.59 o 
  17   3   2        1.86       -1.17     25.40 o 
  19   3   2        1.81      -37.93     37.93 o 
  21   3   2       28.93      -11.96     30.16 o 
 -20   4   2        1.35      -25.10     27.48 o 
 -18   4   2       39.70       14.85     23.44 o 
 -16   4   2      164.13      151.05     30.15 o 
 -14   4   2       29.25       14.97     21.28 o 
 -12   4   2       48.69       -1.81     17.69 o 
 -10   4   2     1502.82     1531.53     43.07 o 
  -8   4   2      835.31      841.23     32.66 o 
  -6   4   2      306.03      398.70     34.30 o 
  -4   4   2        4.23      -21.18     21.18 o 
  -2   4   2      438.08      509.10     82.47 o 
   0   4   2      108.83       90.98     34.78 o 
   2   4   2       24.47       -2.22     16.12 o 
   4   4   2      410.66      459.58     30.06 o 
   6   4   2       46.23       49.48     16.85 o 
   8   4   2      296.47      388.68     54.12 o 
  10   4   2       30.46       -0.54     18.22 o 
  12   4   2       13.51        6.05     19.30 o 
  14   4   2        0.77      -19.70     19.70 o 
  16   4   2       58.34       30.87     29.57 o 
 -13   5   2       41.71       32.52     28.58 o 
 -11   5   2       42.48       77.66     38.85 o 
  -9   5   2        2.70       -1.59     23.01 o 
  -7   5   2        0.41       -0.28     23.08 o 
  -5   5   2        0.01       -5.53     20.73 o 
  -3   5   2      267.84      309.00     45.36 o 
  -1   5   2       19.12      -10.64     23.27 o 
   1   5   2      337.63      543.16     55.23 o 
   3   5   2       51.58       32.54     25.96 o 
   5   5   2      162.44      127.03     47.32 o 
   7   5   2       22.53       29.25     21.60 o 
   9   5   2      103.35       73.41     29.67 o 
  11   5   2        1.22       -9.63     22.80 o 
 -27   1   3      109.28       82.28     36.56 o 
 -25   1   3      191.43      225.59     35.03 o 
 -23   1   3      104.90       75.35     21.52 o 
 -21   1   3      154.75      215.44     28.72 o 
 -19   1   3     1974.34     2040.61     54.50 o 
 -17   1   3      688.95      674.45     36.57 o 
 -15   1   3     2441.66     2383.17     41.02 o 
 -13   1   3     1577.91     1556.53     25.00 o 
 -11   1   3       39.57       30.56      7.43 o 
  -9   1   3     2597.23     2743.59     30.55 o 
  -7   1   3    11691.99    11684.38     70.31 o 
  -5   1   3    45076.43    46454.07    346.96 o 
  -3   1   3    34533.50    36215.22    355.86 o 
  -1   1   3    17110.28    17615.27     95.51 o 
   1   1   3     1390.66     1425.91     21.70 o 
   3   1   3     1204.97     1303.78     19.94 o 
   5   1   3     3623.62     3496.93     32.11 o 
   7   1   3       11.65        5.28      5.59 o 
   9   1   3     3782.06     3663.70     45.07 o 
  11   1   3     2945.13     3191.82     50.69 o 
  13   1   3     1514.79     1467.49     42.44 o 
  15   1   3      570.02      571.64     57.31 o 
  17   1   3      509.47      643.85     43.06 o 
  19   1   3        7.73        3.05     25.43 o 
  21   1   3      242.77      246.64     43.72 o 
  23   1   3       69.56       49.11     31.88 o 
 -26   2   3       13.67      -29.74     29.74 o 
 -24   2   3      126.11      141.61     36.85 o 
 -22   2   3       42.11       12.48     27.27 o 
 -20   2   3       29.35       13.69     30.67 o 
 -18   2   3        0.51       -8.90     20.65 o 
 -16   2   3        9.89        8.66     16.62 o 
 -14   2   3        0.14       -9.44      9.44 o 
 -12   2   3     4507.73     4613.41     48.32 o 
 -10   2   3       61.99       37.49     12.33 o 
  -8   2   3      658.18      648.95     22.70 o 
  -6   2   3      314.81      335.55     15.99 o 
  -4   2   3      495.05      399.18     18.08 o 
  -2   2   3      460.49      433.91     17.46 o 
   0   2   3      109.40       83.13     10.38 o 
   2   2   3       53.46       69.62     11.42 o 
   4   2   3     3277.78     3584.36     45.56 o 
   6   2   3      631.48      632.18     21.16 o 
   8   2   3       64.12       88.04     12.79 o 
  10   2   3      967.00      928.51     32.96 o 
  12   2   3       97.05       72.34     17.66 o 
  14   2   3      348.20      345.27     69.15 o 
  16   2   3      189.33      135.80     33.52 o 
  18   2   3      245.41      270.54     43.81 o 
  20   2   3       23.22       12.11     33.07 o 
  22   2   3      275.00      231.61     62.81 o 
 -23   3   3      171.99      104.65     37.25 o 
 -21   3   3       48.68       31.68     29.77 o 
 -19   3   3        5.18      -13.39     24.10 o 
 -17   3   3      122.47       51.41     21.75 o 
 -15   3   3     1292.31     1227.54     45.18 o 
 -13   3   3     1487.93     1444.45     40.28 o 
 -11   3   3      169.45      203.31     21.89 o 
  -9   3   3      529.40      529.20     28.28 o 
  -7   3   3        4.44      -10.30     10.30 o 
  -5   3   3       47.22       41.01     10.27 o 
  -3   3   3       65.65       72.27     12.36 o 
  -1   3   3     3157.38     3377.32     44.05 o 
   1   3   3     1070.81     1042.04     28.06 o 
   3   3   3     1019.12      987.58     47.59 o 
   5   3   3       27.02       31.56     13.29 o 
   7   3   3       18.31        6.40     12.19 o 
   9   3   3      336.12      439.84     28.04 o 
  11   3   3     1375.13     1299.91     52.92 o 
  13   3   3      488.56      518.72     40.35 o 
  15   3   3       17.47      -22.04     22.04 o 
  17   3   3      343.39      518.41    105.69 o 
  19   3   3      128.34       99.06     37.73 o 
 -20   4   3        2.36       -0.15     30.57 o 
 -18   4   3       84.64       80.63     26.74 o 
 -16   4   3       20.75        3.75     20.66 o 
 -14   4   3       64.96       23.76     20.66 o 
 -12   4   3       21.10      -10.99     15.03 o 
 -10   4   3      202.68      149.69     27.29 o 
  -8   4   3     1553.70     1650.81     49.88 o 
  -6   4   3      101.16      110.51     23.75 o 
  -4   4   3       15.17      -18.23     18.47 o 
  -2   4   3        8.02      -16.81     16.81 o 
   0   4   3       12.46      -17.26     22.25 o 
   2   4   3       65.38       67.25     17.14 o 
   4   4   3       35.17        5.26     14.33 o 
   6   4   3       86.19       53.07     20.24 o 
   8   4   3       74.29       57.06     19.93 o 
  10   4   3       18.81       28.34     19.95 o 
  12   4   3      169.78      214.95     32.79 o 
  14   4   3       59.66       30.95     23.07 o 
  16   4   3        6.41      -25.09     25.09 o 
 -15   5   3        4.91       35.58     28.49 o 
 -13   5   3        2.82      -14.55     24.96 o 
 -11   5   3      127.19      109.13     66.42 o 
  -9   5   3       18.65        3.31     24.83 o 
  -7   5   3       67.19       30.89     37.37 o 
  -5   5   3        5.66      -14.16     22.85 o 
  -3   5   3       11.38       14.97     24.31 o 
  -1   5   3        0.14       11.18     21.72 o 
   1   5   3       42.11       53.90     29.94 o 
   3   5   3        0.51       32.43     25.25 o 
   5   5   3      167.11      154.41     36.02 o 
   7   5   3        0.61        1.49     18.47 o 
   9   5   3       62.66       41.97     28.93 o 
  11   5   3        0.69      -13.06     21.83 o 
 -26   0   4      203.18      221.98     40.84 o 
 -24   0   4      521.53      530.05     51.28 o 
 -22   0   4      337.40      357.24     57.96 o 
 -20   0   4      813.82      773.73     42.62 o 
 -18   0   4       41.17       42.81     21.48 o 
 -16   0   4        7.34       -1.05      9.87 o 
 -14   0   4      107.38       88.63     13.28 o 
 -12   0   4       51.37       11.54     15.44 o 
 -10   0   4      380.27      345.83     14.70 o 
  -8   0   4     6629.71     6931.50     60.69 o 
  -6   0   4      554.73      537.37     15.95 o 
  -4   0   4    21854.96    22052.16    123.44 o 
  -2   0   4    10768.37    11710.46    141.35 o 
   0   0   4    25012.96    24520.56    249.77 o 
   2   0   4     5645.05     5401.30     80.39 o 
   4   0   4     2692.08     2519.96     44.17 o 
   6   0   4    14487.23    14751.23    125.80 o 
   8   0   4     7572.50     7683.03     80.33 o 
  10   0   4       22.49       32.63      7.80 o 
  12   0   4     1304.21     1202.13     63.64 o 
  14   0   4      588.14      535.80     50.69 o 
  16   0   4      217.50      250.69     61.05 o 
  18   0   4      113.65      140.98     52.91 o 
  20   0   4       60.67       74.65     51.43 o 
  22   0   4      108.66       73.07     29.05 o 
 -27   1   4        6.44       52.25     31.77 o 
 -25   1   4        1.75        5.52     17.32 o 
 -23   1   4        0.01      -13.67     13.67 o 
 -21   1   4      570.98      591.05     37.99 o 
 -19   1   4       64.17       56.49     20.13 o 
 -17   1   4      333.30      355.76     24.09 o 
 -15   1   4        5.04        0.30      5.94 o 
 -13   1   4     1139.90     1153.60     22.38 o 
 -11   1   4       39.88       34.93      7.89 o 
  -9   1   4      369.04      296.53     17.39 o 
  -7   1   4      135.09      181.15     11.31 o 
  -5   1   4    26379.41    27270.23    145.32 o 
  -3   1   4      416.86      389.51     12.94 o 
  -1   1   4     2017.96     2060.39     24.34 o 
   1   1   4     5389.17     5507.87     89.33 o 
   3   1   4     1133.72     1017.66     19.97 o 
   5   1   4     1782.77     1713.27     23.05 o 
   7   1   4      127.98      128.72     14.71 o 
   9   1   4      186.93      197.00     20.88 o 
  11   1   4      905.89      905.19     24.91 o 
  13   1   4      184.38      207.20     25.23 o 
  15   1   4       73.73       48.53     20.55 o 
  17   1   4      325.90      334.23     44.19 o 
  19   1   4       23.72       12.02     26.83 o 
  21   1   4      131.92      128.45     35.91 o 
  23   1   4        2.76      -25.38     27.62 o 
 -26   2   4       12.34       -0.89     30.87 o 
 -24   2   4      247.02      293.05     46.08 o 
 -22   2   4       10.97       -3.20     22.15 o 
 -20   2   4      230.86      210.91     38.01 o 
 -18   2   4      775.16      728.08     34.41 o 
 -16   2   4       80.97       76.74     20.86 o 
 -14   2   4        4.36       15.91      9.35 o 
 -12   2   4      512.54      514.04     17.71 o 
 -10   2   4     5645.62     5692.01     53.55 o 
  -8   2   4     4009.26     4020.50     50.86 o 
  -6   2   4      173.51      254.73     20.78 o 
  -4   2   4     3320.89     3320.42     48.64 o 
  -2   2   4     2550.22     2294.73     31.59 o 
   0   2   4       60.55       42.24      6.82 o 
   2   2   4      856.52      881.07     22.40 o 
   4   2   4     2831.41     2742.83     40.53 o 
   6   2   4    12781.02    13272.85     83.89 o 
   8   2   4     3636.69     3567.48     49.04 o 
  10   2   4        3.94      -12.39     12.39 o 
  12   2   4      267.76      354.29     62.53 o 
  14   2   4      876.13      877.54     49.48 o 
  16   2   4      977.05      915.90     53.28 o 
  18   2   4        8.37        0.19     24.80 o 
  20   2   4      278.02      296.64     49.97 o 
 -23   3   4       15.11      -13.09     25.71 o 
 -21   3   4       91.97       31.12     28.27 o 
 -19   3   4       23.30       25.22     20.32 o 
 -17   3   4       36.24       21.55     18.77 o 
 -15   3   4      175.96      214.64     29.79 o 
 -13   3   4     2128.29     2094.64     45.74 o 
 -11   3   4      521.17      535.55     25.82 o 
  -9   3   4      509.55      542.17     27.63 o 
  -7   3   4        9.41        2.74     11.25 o 
  -5   3   4        0.90       -3.31      8.40 o 
  -3   3   4      213.52      270.07     32.98 o 
  -1   3   4       28.36       18.30      8.26 o 
   1   3   4     1007.08     1039.02     28.83 o 
   3   3   4       93.03       89.27     15.66 o 
   5   3   4      389.18      453.89     27.95 o 
   7   3   4      388.37      407.91     24.61 o 
   9   3   4      431.09      525.75     53.80 o 
  11   3   4       24.45       -0.03     17.28 o 
  13   3   4        4.29      -16.62     16.62 o 
  15   3   4       27.52       32.69     27.49 o 
  17   3   4        1.03      -24.24     24.24 o 
  19   3   4       27.42      -22.91     30.59 o 
 -20   4   4        0.11      -25.09     25.09 o 
 -18   4   4       39.76       41.27     24.88 o 
 -16   4   4       50.98        4.57     20.18 o 
 -14   4   4       25.08       -0.39     18.92 o 
 -12   4   4      121.80       73.37     19.57 o 
 -10   4   4      315.56      351.60     29.61 o 
  -8   4   4       56.12       42.85     20.32 o 
  -6   4   4      133.20      189.79     47.83 o 
  -4   4   4      275.22      321.14     74.75 o 
  -2   4   4       59.12       42.06     23.58 o 
   0   4   4       53.45       47.21     18.81 o 
   2   4   4      372.94      444.56     43.76 o 
   4   4   4      490.54      551.42     32.69 o 
   6   4   4      277.49      339.45     31.18 o 
   8   4   4      128.37      114.53     25.22 o 
  10   4   4       46.23       21.34     19.76 o 
  12   4   4      114.86      100.38     34.02 o 
  14   4   4       10.30       -9.32     21.15 o 
  16   4   4      121.30       72.32     36.30 o 
 -15   5   4        9.86      -13.19     24.93 o 
 -13   5   4       54.08       80.94     45.70 o 
 -11   5   4        3.87       12.84     53.65 o 
  -9   5   4       36.98       69.06     27.33 o 
  -7   5   4       10.14      -10.78     22.13 o 
  -5   5   4       17.03       17.01     38.76 o 
  -3   5   4       19.34       29.37     26.69 o 
  -1   5   4       41.10       28.17     25.63 o 
   1   5   4        1.23      -30.76     30.76 o 
   3   5   4       51.88       71.14     28.24 o 
   5   5   4        2.27      -15.93     18.83 o 
   7   5   4        5.41        4.13     25.09 o 
   9   5   4       83.99       66.18     30.34 o 
 -27   1   5       41.92       55.50     30.64 o 
 -25   1   5       46.82       13.36     25.18 o 
 -23   1   5        7.08      -13.59     13.59 o 
 -21   1   5        7.35        4.37     13.90 o 
 -19   1   5      409.31      501.42     36.31 o 
 -17   1   5      143.97      168.43     18.86 o 
 -15   1   5       81.51       76.46      8.99 o 
 -13   1   5     1052.62     1021.78     21.83 o 
 -11   1   5        1.93       -4.29      5.87 o 
  -9   1   5    10021.22    10079.25    135.15 o 
  -7   1   5     2703.22     2605.51     30.18 o 
  -5   1   5     5671.27     5660.90     75.13 o 
  -3   1   5     1069.91     1004.64     16.93 o 
  -1   1   5     2536.30     2345.40     32.87 o 
   1   1   5     9635.76     9495.88     78.52 o 
   3   1   5    11377.91    11372.24     80.38 o 
   5   1   5      543.02      450.05     13.25 o 
   7   1   5     1815.27     1748.22     26.59 o 
   9   1   5      775.34      758.55     22.32 o 
  11   1   5      338.60      344.22     29.99 o 
  13   1   5      717.70      727.94     32.67 o 
  15   1   5      799.87      798.79     45.68 o 
  17   1   5        4.50       -6.86     20.07 o 
  19   1   5      239.19      241.66     43.00 o 
  21   1   5      203.04      183.01     42.27 o 
 -26   2   5      256.10      261.43     45.06 o 
 -24   2   5        8.88       18.84     26.65 o 
 -22   2   5      200.03      142.95     47.13 o 
 -20   2   5      279.48      259.72     54.58 o 
 -18   2   5      458.93      512.25     37.77 o 
 -16   2   5        9.84        6.11     12.51 o 
 -14   2   5      663.93      667.17     20.62 o 
 -12   2   5     2236.51     2216.74     34.54 o 
 -10   2   5    18203.93    18907.23    132.47 o 
  -8   2   5     4665.61     5117.11     58.61 o 
  -6   2   5     5289.81     5819.98     72.24 o 
  -4   2   5     9267.05     9968.09     92.23 o 
  -2   2   5     4301.03     4469.43     45.99 o 
   0   2   5      446.49      457.90     13.53 o 
   2   2   5       30.81       19.26     10.57 o 
   4   2   5      251.89      262.45     18.76 o 
   6   2   5      787.59      839.53     19.14 o 
   8   2   5      611.06      558.76     21.41 o 
  10   2   5       64.16       56.53     16.61 o 
  12   2   5      114.69      120.03     22.09 o 
  14   2   5       56.21       50.00     25.80 o 
  16   2   5        3.29       34.29     27.14 o 
  18   2   5        0.77      -13.19     24.88 o 
  20   2   5       10.48      -14.55     29.58 o 
 -23   3   5       70.44       61.93     31.37 o 
 -21   3   5        1.74      -22.51     22.51 o 
 -19   3   5      128.15       81.43     24.55 o 
 -17   3   5       31.14       17.84     19.79 o 
 -15   3   5     4351.03     4080.72     79.51 o 
 -13   3   5      920.33      883.80     31.56 o 
 -11   3   5     1237.00     1173.40     34.47 o 
  -9   3   5      543.54      530.74     26.22 o 
  -7   3   5        1.58      -11.40     12.09 o 
  -5   3   5      639.46      578.31     25.89 o 
  -3   3   5      120.73       97.66     13.36 o 
  -1   3   5      688.12      689.22     18.66 o 
   1   3   5     6874.08     7166.56     86.90 o 
   3   3   5     1282.14     1223.59     32.34 o 
   5   3   5      426.81      453.84     21.85 o 
   7   3   5      157.53      181.60     20.05 o 
   9   3   5      525.92      590.31     36.85 o 
  11   3   5     1223.29     1181.61     51.21 o 
  13   3   5        0.07       -3.38     22.46 o 
  15   3   5       14.98       -9.46     29.07 o 
  17   3   5       68.90       28.08     39.87 o 
 -20   4   5       37.30       -8.71     22.96 o 
 -18   4   5        3.74      -10.74     19.16 o 
 -16   4   5       15.60      -16.73     20.52 o 
 -14   4   5      162.94      148.38     27.54 o 
 -12   4   5        5.85       -4.10     15.28 o 
 -10   4   5       20.68       -0.03     17.23 o 
  -8   4   5        1.81      -16.13     16.13 o 
  -6   4   5       11.20       40.30     22.96 o 
  -4   4   5       32.10       52.81     25.73 o 
  -2   4   5      103.49      162.80     31.17 o 
   0   4   5      294.97      330.55     59.12 o 
   2   4   5      117.81      149.87     27.17 o 
   4   4   5       93.51      128.97     20.57 o 
   6   4   5      132.51      167.31     22.17 o 
   8   4   5        1.95      -16.18     16.18 o 
  10   4   5      123.28       93.99     25.05 o 
  12   4   5        1.22      -17.13     17.13 o 
  14   4   5        8.53      -24.30     34.55 o 
 -15   5   5       11.66      -16.28     37.37 o 
 -13   5   5       26.05        8.79     41.17 o 
 -11   5   5        9.10       -5.25     26.26 o 
  -9   5   5       31.73      -12.94     23.59 o 
  -7   5   5        5.84       -9.53     27.34 o 
  -5   5   5      172.78      179.34     38.71 o 
  -3   5   5       43.92       50.49     26.03 o 
  -1   5   5       82.87       75.05     28.83 o 
   1   5   5        2.89      -17.57     21.68 o 
   3   5   5       49.58       33.81     27.93 o 
   5   5   5        0.84       -5.44     19.16 o 
   7   5   5       56.65      101.11     32.39 o 
   9   5   5       16.49       -4.00     22.14 o 
 -28   0   6       18.07      -34.04     34.04 o 
 -26   0   6       36.57       14.54     24.39 o 
 -24   0   6       10.32       23.18     23.22 o 
 -22   0   6       64.57       65.10     24.03 o 
 -20   0   6       40.81       28.40     20.42 o 
 -18   0   6      585.47      594.31     33.53 o 
 -16   0   6     2548.90     2529.15     45.41 o 
 -14   0   6     4877.39     4841.85     61.24 o 
 -12   0   6      746.72      790.22     23.02 o 
 -10   0   6        4.75        4.08      8.81 o 
  -8   0   6     4620.11     4569.34     66.25 o 
  -6   0   6     5868.25     5417.95     52.47 o 
  -4   0   6     2732.73     2323.22     61.33 o 
  -2   0   6     7377.98     6845.15    110.92 o 
   0   0   6     1085.78     1066.05     39.13 o 
   2   0   6     2411.16     2234.97     56.52 o 
   4   0   6       29.18       62.90     12.15 o 
   6   0   6      676.25      610.31     23.71 o 
   8   0   6     2577.13     2442.83     83.26 o 
  10   0   6     1477.73     1240.52     65.22 o 
  12   0   6        2.99       -9.25     25.16 o 
  14   0   6     1800.38     1766.14     88.25 o 
  16   0   6      556.47      590.29     73.17 o 
  18   0   6        6.93        2.78     40.06 o 
  20   0   6        0.53      -30.90     41.07 o 
 -27   1   6        0.84        7.65     28.38 o 
 -25   1   6      166.16      104.04     36.97 o 
 -23   1   6       33.46        8.07     23.99 o 
 -21   1   6        0.86      -11.30     14.66 o 
 -19   1   6       13.80       11.69     13.22 o 
 -17   1   6       51.97       61.96     10.12 o 
 -15   1   6      329.09      363.07     21.00 o 
 -13   1   6        4.08       -6.03      6.03 o 
 -11   1   6      349.91      327.11     13.38 o 
  -9   1   6      829.34      843.76     18.81 o 
  -7   1   6      620.55      613.17     17.66 o 
  -5   1   6     3051.56     3136.87     30.94 o 
  -3   1   6      921.38      872.87     16.94 o 
  -1   1   6        4.66       14.00      6.95 o 
   1   1   6     1362.68     1504.51     29.53 o 
   3   1   6     1219.99     1168.80     23.70 o 
   5   1   6       32.73       22.10      7.90 o 
   7   1   6      102.74      127.12     11.47 o 
   9   1   6      253.24      277.37     21.07 o 
  11   1   6       11.64       -0.77     13.79 o 
  13   1   6        1.83      -14.20     14.20 o 
  15   1   6      244.51      292.63     40.27 o 
  17   1   6      293.44      255.87     41.27 o 
  19   1   6      275.72      294.19     48.76 o 
  21   1   6       21.82       -5.54     29.79 o 
 -26   2   6        0.32      -24.72     24.72 o 
 -24   2   6        1.70      -13.90     22.99 o 
 -22   2   6      275.86      237.16     52.17 o 
 -20   2   6      962.95      847.04     48.82 o 
 -18   2   6      256.08      298.28     31.96 o 
 -16   2   6     1682.58     1649.37     32.50 o 
 -14   2   6     1951.24     1942.09     34.37 o 
 -12   2   6      462.25      514.10     18.62 o 
 -10   2   6     2534.95     2433.34     41.81 o 
  -8   2   6     7644.62     7357.70     72.97 o 
  -6   2   6      707.52      565.05     22.80 o 
  -4   2   6     8311.63     9030.45     76.63 o 
  -2   2   6     3076.41     3137.73     44.64 o 
   0   2   6     1944.41     1827.69     36.89 o 
   2   2   6     1227.96     1120.18     26.62 o 
   4   2   6     3221.09     3335.66     37.91 o 
   6   2   6     1772.74     1729.80     35.03 o 
   8   2   6       63.88       49.04     15.39 o 
  10   2   6       20.18        9.66     14.84 o 
  12   2   6       31.80       28.32     25.23 o 
  14   2   6       13.29       24.83     25.86 o 
  16   2   6        1.50        5.34     24.78 o 
  18   2   6       56.09       37.19     32.73 o 
  20   2   6        1.32      -27.68     27.68 o 
 -23   3   6        0.04      -16.22     25.70 o 
 -21   3   6        2.44      -20.51     20.51 o 
 -19   3   6      332.40      341.15     50.43 o 
 -17   3   6       98.35       79.12     23.98 o 
 -15   3   6     1005.89      942.03     33.73 o 
 -13   3   6       90.27       75.02     18.29 o 
 -11   3   6        5.81       -4.30     12.00 o 
  -9   3   6      325.08      426.65     37.79 o 
  -7   3   6       71.36       74.39     17.61 o 
  -5   3   6      357.66      401.43     42.70 o 
  -3   3   6      677.51      620.68     31.40 o 
  -1   3   6     1755.66     1915.05     38.31 o 
   1   3   6       30.19       16.40     12.25 o 
   3   3   6        0.37      -10.67     10.67 o 
   5   3   6      178.00      208.70     21.16 o 
   7   3   6      344.08      422.98     36.25 o 
   9   3   6       32.92        4.78     17.25 o 
  11   3   6      382.67      370.08     35.28 o 
  13   3   6        0.82      -22.76     22.76 o 
  15   3   6       64.53       35.40     31.04 o 
  17   3   6        2.24      -23.91     23.91 o 
 -20   4   6       32.23      -10.30     20.55 o 
 -18   4   6      143.96      100.15     27.65 o 
 -16   4   6        0.66      -19.10     19.36 o 
 -14   4   6       95.53       77.23     20.58 o 
 -12   4   6      263.29      236.83     31.45 o 
 -10   4   6      462.53      482.81     34.66 o 
  -8   4   6       54.93       45.63     23.66 o 
  -6   4   6       62.10       94.56     36.63 o 
  -4   4   6     1189.29     1162.92     54.36 o 
  -2   4   6      274.43      323.02     30.42 o 
   0   4   6       37.94       34.85     15.34 o 
   2   4   6       46.05       26.63     16.35 o 
   4   4   6      572.18      563.29     28.80 o 
   6   4   6      125.20      156.55     33.77 o 
   8   4   6       20.88      -10.86     17.43 o 
  10   4   6        0.01      -16.74     16.74 o 
  12   4   6       39.94       18.52     20.29 o 
  14   4   6        0.13      -28.18     28.18 o 
 -15   5   6       38.89       15.73     42.00 o 
 -13   5   6        0.00       -0.73     25.01 o 
 -11   5   6       10.31       27.63     27.61 o 
  -9   5   6       23.46       -8.24     22.88 o 
  -7   5   6        4.11       16.40     26.32 o 
  -5   5   6      265.22      364.35     55.50 o 
  -3   5   6      163.87      186.51     75.76 o 
  -1   5   6       28.57       10.86     24.13 o 
   1   5   6       11.94       28.21     26.58 o 
   3   5   6       20.18       25.68     20.31 o 
   5   5   6        0.00       13.59     19.79 o 
   7   5   6       86.94       70.73     26.77 o 
 -27   1   7      148.74      162.17     36.99 o 
 -25   1   7      136.85       97.58     26.86 o 
 -23   1   7      167.51      219.33     45.00 o 
 -21   1   7      688.39      663.22     33.77 o 
 -19   1   7      548.23      564.60     25.10 o 
 -17   1   7     1531.35     1485.32     22.73 o 
 -15   1   7     1138.52     1105.12     21.47 o 
 -13   1   7      505.33      443.50     13.33 o 
 -11   1   7       39.98       14.36      5.93 o 
  -9   1   7    14877.19    15663.02    135.92 o 
  -7   1   7     6064.84     5997.60     70.41 o 
  -5   1   7        2.17       -3.47      4.43 o 
  -3   1   7      162.22      150.05     15.93 o 
  -1   1   7     3318.18     3128.32     43.00 o 
   1   1   7    14243.33    14460.82    226.69 o 
   3   1   7      302.23      285.66     16.83 o 
   5   1   7     3057.41     3297.59     42.18 o 
   7   1   7      190.34      191.00     14.46 o 
   9   1   7       14.06       -9.19      9.19 o 
  11   1   7       37.67       42.20     17.74 o 
  13   1   7      196.36      235.11     32.22 o 
  15   1   7        8.34       -6.45     20.73 o 
  17   1   7      760.52      868.75     53.91 o 
  19   1   7       88.50       40.40     29.88 o 
 -26   2   7       41.36       18.67     29.64 o 
 -24   2   7       53.45       44.89     28.21 o 
 -22   2   7      485.32      618.77     56.24 o 
 -20   2   7      121.04       53.25     21.16 o 
 -18   2   7     2162.13     1990.56     44.67 o 
 -16   2   7     1180.29     1154.62     28.20 o 
 -14   2   7      241.64      334.26     24.19 o 
 -12   2   7       80.81      102.55     13.10 o 
 -10   2   7        6.61       -3.94      9.35 o 
  -8   2   7       78.66       49.64     20.29 o 
  -6   2   7     1831.98     1891.71     40.08 o 
  -4   2   7      137.38      190.62     14.30 o 
  -2   2   7     2915.19     2913.48     38.57 o 
   0   2   7      645.78      616.19     23.26 o 
   2   2   7      283.73      344.06     18.61 o 
   4   2   7      295.20      335.84     22.04 o 
   6   2   7       44.07       35.49     12.15 o 
   8   2   7       50.37       44.23     16.04 o 
  10   2   7        6.75       -8.33     13.84 o 
  12   2   7       92.50      112.12     30.96 o 
  14   2   7      102.05       48.83     28.12 o 
  16   2   7        2.12      -31.85     39.69 o 
  18   2   7       90.68       55.72     41.95 o 
 -25   3   7       12.93       -8.72     26.69 o 
 -23   3   7       83.56       34.44     30.52 o 
 -21   3   7       30.34       62.41     30.44 o 
 -19   3   7      680.64      653.42     64.18 o 
 -17   3   7       73.12       55.77     21.43 o 
 -15   3   7      174.17      187.21     26.01 o 
 -13   3   7     4132.78     3933.77     68.76 o 
 -11   3   7      631.15      600.89     30.00 o 
  -9   3   7     1402.09     1399.07     41.40 o 
  -7   3   7      321.97      354.58     28.10 o 
  -5   3   7      635.80      646.00     27.38 o 
  -3   3   7       49.05       45.26     11.67 o 
  -1   3   7     3374.14     3411.00     59.59 o 
   1   3   7      183.50      253.07     30.32 o 
   3   3   7       22.77        8.48     12.74 o 
   5   3   7       17.17        5.93     12.43 o 
   7   3   7       80.40       67.95     20.18 o 
   9   3   7       21.02        4.94     17.09 o 
  11   3   7        1.46      -16.57     16.57 o 
  13   3   7      137.88      101.64     34.25 o 
  15   3   7       25.38       22.48     39.92 o 
  17   3   7       70.46       -9.62     28.93 o 
 -20   4   7      181.14      134.01     40.30 o 
 -18   4   7       15.70       15.44     21.83 o 
 -16   4   7        1.39        7.15     21.24 o 
 -14   4   7       40.06       23.76     19.77 o 
 -12   4   7       17.26       26.84     19.29 o 
 -10   4   7       86.92       83.00     22.27 o 
  -8   4   7      362.50      520.74     47.52 o 
  -6   4   7      628.54      696.89     43.87 o 
  -4   4   7        2.75       -1.44     20.22 o 
  -2   4   7        0.98      -13.77     13.77 o 
   0   4   7       54.26       46.38     16.80 o 
   2   4   7      114.46      112.00     19.19 o 
   4   4   7      375.98      450.66     37.36 o 
   6   4   7      442.81      534.64     41.48 o 
   8   4   7       66.54       58.33     22.88 o 
  10   4   7       22.20       -9.68     20.35 o 
  12   4   7       10.77       -8.58     37.47 o 
 -15   5   7       14.70      -12.30     39.04 o 
 -13   5   7        0.18       17.90     27.36 o 
 -11   5   7        6.92       -1.97     24.18 o 
  -9   5   7       30.71       43.67     28.81 o 
  -7   5   7       97.08      119.90     35.26 o 
  -5   5   7       23.42       -3.86     24.43 o 
  -3   5   7        2.81      -23.64     23.64 o 
  -1   5   7        7.49      -21.46     21.46 o 
   1   5   7        2.34       -9.06     21.78 o 
   3   5   7        0.18      -12.98     18.80 o 
   5   5   7       67.58       55.98     31.33 o 
   7   5   7       88.67       61.80     24.91 o 
 -28   0   8       28.22       69.66     48.57 o 
 -26   0   8      330.21      449.95     69.84 o 
 -24   0   8        4.67       15.82     31.17 o 
 -22   0   8      782.93      772.26     41.46 o 
 -20   0   8      542.94      484.12     32.25 o 
 -18   0   8      848.36      859.43     29.32 o 
 -16   0   8        6.52        8.23     11.58 o 
 -14   0   8     6035.87     6089.76     70.24 o 
 -12   0   8     1153.10     1144.52     27.34 o 
 -10   0   8      290.98      302.92     12.30 o 
  -8   0   8        0.25        1.95      7.85 o 
  -6   0   8     2663.01     2484.14     38.02 o 
  -4   0   8    27883.45    27849.50    199.09 o 
  -2   0   8     1085.96     1081.13     46.72 o 
   0   0   8     9378.23    10212.77    158.09 o 
   2   0   8       98.71      131.17     22.85 o 
   6   0   8      231.22      228.23     18.54 o 
   8   0   8      339.46      394.26     49.58 o 
  10   0   8      292.07      271.32     46.99 o 
  12   0   8     8407.35     8745.06    196.85 o 
  14   0   8     1109.65     1077.98     75.21 o 
  16   0   8      344.68      429.97     69.20 o 
  18   0   8      138.20       78.08     52.82 o 
 -27   1   8      167.26      218.59     31.21 o 
 -25   1   8        0.32      -16.59     16.59 o 
 -23   1   8      477.93      475.42     63.11 o 
 -21   1   8       71.57       77.37     22.02 o 
 -19   1   8       37.54        1.64     13.07 o 
 -17   1   8        0.02       -6.25      6.86 o 
 -15   1   8      493.42      491.23     15.28 o 
 -13   1   8      111.74      120.35     10.07 o 
 -11   1   8     4433.60     4843.03     49.61 o 
  -9   1   8       28.97       39.38      9.85 o 
  -7   1   8     3741.04     4147.59     84.22 o 
  -5   1   8        3.90       -3.68      4.82 o 
  -3   1   8       77.24       56.72     11.23 o 
  -1   1   8       60.72       44.78     30.80 o 
   1   1   8     1398.48     1383.62     39.00 o 
   3   1   8      713.72      755.14     24.83 o 
   5   1   8      497.33      531.84     18.58 o 
   7   1   8      297.05      289.82     29.40 o 
   9   1   8      887.77      846.89     30.58 o 
  11   1   8      299.19      323.11     35.67 o 
  13   1   8      191.62      205.67     67.21 o 
  15   1   8        4.39       -1.29     30.16 o 
  17   1   8       65.15       61.66     31.46 o 
  19   1   8       70.48       35.43     30.24 o 
 -26   2   8       10.20       20.82     26.82 o 
 -24   2   8      317.55      295.28     42.76 o 
 -22   2   8      236.68      284.21     79.74 o 
 -20   2   8        2.64      -15.90     15.90 o 
 -18   2   8     1764.01     1777.18     42.61 o 
 -16   2   8     1292.00     1223.96     29.57 o 
 -14   2   8     1599.03     1555.90     31.92 o 
 -12   2   8       41.35       37.65     12.20 o 
 -10   2   8     2468.55     2571.13     51.22 o 
  -8   2   8        0.35       -5.65      9.48 o 
  -6   2   8      847.42      846.15     32.60 o 
  -4   2   8      743.39      708.91     19.78 o 
  -2   2   8      134.48      206.97     44.78 o 
   0   2   8      401.00      338.14     19.68 o 
   2   2   8      400.21      387.00     18.97 o 
   4   2   8     1450.95     1403.44     32.95 o 
   6   2   8       81.49       49.33     22.24 o 
   8   2   8      189.51      166.75     23.58 o 
  10   2   8      168.51      148.34     33.52 o 
  12   2   8      622.76      801.59     49.58 o 
  14   2   8      287.66      306.09     45.29 o 
  16   2   8      193.34      172.66     41.67 o 
  18   2   8       39.30       57.23     34.85 o 
 -25   3   8        1.36        6.64     28.80 o 
 -23   3   8        1.52      -20.86     20.86 o 
 -21   3   8       54.18       57.30     23.43 o 
 -19   3   8      305.48      242.99     32.71 o 
 -17   3   8      216.00      299.49     46.13 o 
 -15   3   8     2493.32     2561.88     53.18 o 
 -13   3   8        0.68      -13.16     13.16 o 
 -11   3   8      621.01      552.29     29.18 o 
  -9   3   8        9.98       -2.32     13.93 o 
  -7   3   8     1567.73     1706.89     44.27 o 
  -5   3   8      248.34      332.43     50.97 o 
  -3   3   8       92.25      108.42     21.65 o 
  -1   3   8       70.55       57.03     15.01 o 
   1   3   8      146.55      173.12     19.38 o 
   3   3   8       65.01       55.17     16.14 o 
   5   3   8       66.29       38.11     17.16 o 
   7   3   8        6.11      -13.05     15.81 o 
   9   3   8       29.99       21.55     18.49 o 
  11   3   8       40.26        9.14     24.07 o 
  13   3   8       12.69       -0.20     25.79 o 
  15   3   8       78.95       51.24     32.40 o 
 -20   4   8        0.23      -22.34     22.34 o 
 -18   4   8      435.59      412.46     40.82 o 
 -16   4   8       12.50       10.17     19.58 o 
 -14   4   8      140.97      178.72     28.62 o 
 -12   4   8      222.30      240.52     30.73 o 
 -10   4   8      170.20      194.13     35.74 o 
  -8   4   8       96.72       68.99     26.19 o 
  -6   4   8      179.62      324.07     41.32 o 
  -4   4   8        5.35      -15.36     15.38 o 
  -2   4   8        9.11       -7.06     15.73 o 
   0   4   8        9.24       10.68     13.88 o 
   2   4   8        3.94        2.73     14.93 o 
   4   4   8      143.29      192.00     25.33 o 
   6   4   8       52.29       40.75     23.29 o 
   8   4   8      111.58       87.86     26.52 o 
  10   4   8       22.15        4.01     20.18 o 
  12   4   8        4.67      -26.42     26.42 o 
 -15   5   8       72.07      162.81     59.39 o 
 -13   5   8        2.30      -17.18     25.29 o 
 -11   5   8       77.42      110.66     35.49 o 
  -9   5   8       25.22       14.91     32.28 o 
  -7   5   8       52.59       73.23     39.41 o 
  -5   5   8      193.23      165.19     39.74 o 
  -3   5   8        1.42      -20.40     25.06 o 
  -1   5   8        0.91      -23.89     23.89 o 
   1   5   8       92.46       85.17     30.93 o 
   3   5   8        7.68       -0.41     27.43 o 
   5   5   8        5.90      -14.82     29.40 o 
 -27   1   9       22.02       39.54     27.94 o 
 -25   1   9      151.50      213.25     35.17 o 
 -23   1   9     1722.46     1713.91     79.86 o 
 -21   1   9      808.75      811.25     35.59 o 
 -19   1   9      547.87      529.05     17.47 o 
 -17   1   9       13.63       17.89      8.71 o 
 -15   1   9       91.54       86.94     12.44 o 
 -13   1   9        3.80        2.96      6.16 o 
 -11   1   9      788.84      819.80     44.50 o 
  -9   1   9     5982.73     6167.94     75.67 o 
  -7   1   9       26.99        6.87      9.41 o 
  -5   1   9     2185.08     2256.39     37.01 o 
  -3   1   9      470.37      475.85     25.37 o 
  -1   1   9     4018.69     4104.17     71.84 o 
   1   1   9        1.88       -1.60     10.07 o 
   3   1   9      243.10      292.70     22.00 o 
   5   1   9       65.93       80.87     12.52 o 
   7   1   9     4198.80     4002.26     64.11 o 
   9   1   9     1879.80     1829.79     59.76 o 
  11   1   9      227.24      312.85     32.29 o 
  13   1   9      353.56      383.64     50.23 o 
  15   1   9      183.35      183.87     62.30 o 
  17   1   9      337.77      418.56     54.10 o 
 -26   2   9        0.05      -18.84     24.86 o 
 -24   2   9       21.24       -0.84     22.74 o 
 -22   2   9       84.45       72.12     27.77 o 
 -20   2   9        4.56      -12.72     12.72 o 
 -18   2   9        7.46        9.52     11.87 o 
 -16   2   9      271.41      289.67     21.23 o 
 -14   2   9      112.54       94.68     14.05 o 
 -12   2   9        1.81      -10.15     10.72 o 
 -10   2   9      310.70      357.44     23.02 o 
  -8   2   9     1470.41     1336.62     40.17 o 
  -6   2   9     2242.25     2291.04     41.31 o 
  -4   2   9       34.92       37.63      9.67 o 
  -2   2   9      663.82      631.26     24.18 o 
   0   2   9      252.23      257.99     21.37 o 
   2   2   9       31.46       39.25     11.71 o 
   4   2   9       70.18       60.16     13.89 o 
   6   2   9       36.33       23.17     16.05 o 
   8   2   9        1.66      -13.42     13.42 o 
  10   2   9        0.39       -9.83     19.78 o 
  12   2   9      113.19       69.94     30.38 o 
  14   2   9       76.14       59.29     29.49 o 
  16   2   9       24.40      -18.39     27.00 o 
 -25   3   9       48.53       11.99     28.76 o 
 -23   3   9       56.75       27.49     50.19 o 
 -21   3   9       51.25       19.18     38.12 o 
 -19   3   9      313.53      402.29     37.95 o 
 -17   3   9        3.82      -10.96     12.78 o 
 -15   3   9     1409.55     1375.23     40.29 o 
 -13   3   9        0.42      -21.18     22.13 o 
 -11   3   9       96.54       56.07     18.94 o 
  -9   3   9      140.75      129.64     21.00 o 
  -7   3   9        4.85        5.30     16.43 o 
  -5   3   9      326.52      290.21     25.41 o 
  -3   3   9       41.35       44.09     20.49 o 
  -1   3   9      388.14      478.64     28.52 o 
   1   3   9     1019.41      965.12     31.08 o 
   3   3   9      367.96      397.35     30.14 o 
   5   3   9      376.90      490.88     42.98 o 
   7   3   9      207.14      266.03     30.54 o 
   9   3   9      152.92      161.60     38.68 o 
  11   3   9      123.66      126.97     34.11 o 
  13   3   9      104.94      122.11     37.07 o 
  15   3   9       20.45       -3.15     29.93 o 
 -20   4   9      843.80      832.91     79.93 o 
 -18   4   9       19.80        8.35     22.03 o 
 -16   4   9        0.48      -19.33     19.33 o 
 -14   4   9       11.84       -3.84     18.66 o 
 -12   4   9       84.30      138.48     25.61 o 
 -10   4   9      138.97      121.24     49.31 o 
  -8   4   9      308.04      301.14     42.19 o 
  -6   4   9       28.26       -1.18     19.78 o 
  -4   4   9      814.25      815.93     36.73 o 
  -2   4   9      257.04      319.09     45.56 o 
   0   4   9        9.68        8.98     17.29 o 
   2   4   9      580.34      603.71     40.59 o 
   4   4   9        2.81      -14.44     14.44 o 
   6   4   9     1029.43     1075.62     88.44 o 
   8   4   9       13.85      -12.72     19.73 o 
  10   4   9        0.64      -19.09     19.09 o 
 -15   5   9        2.79       -6.88     27.89 o 
 -13   5   9       56.01       41.09     35.62 o 
 -11   5   9       17.51       -2.64     27.24 o 
  -9   5   9       20.10       16.55     28.18 o 
  -7   5   9        0.32      -14.69     31.08 o 
  -5   5   9      143.50       89.02     35.39 o 
  -3   5   9       14.10       -4.58     25.48 o 
  -1   5   9       86.64      103.58     47.83 o 
   1   5   9        0.54      -12.08     25.48 o 
   3   5   9      253.29      239.33     41.87 o 
 -26   0  10      228.23      202.31     53.84 o 
 -24   0  10      149.06      176.50     51.16 o 
 -22   0  10      217.17      247.09     51.53 o 
 -20   0  10        6.06       -5.29     17.33 o 
 -18   0  10     1206.66     1244.86     35.35 o 
 -16   0  10       83.83       87.75     21.29 o 
 -14   0  10    10121.07    10124.35     95.82 o 
 -12   0  10      271.33      256.99     46.57 o 
 -10   0  10     2538.35     2447.73     44.26 o 
  -8   0  10      986.99      915.66     26.83 o 
  -6   0  10       54.45       49.57     14.26 o 
  -2   0  10    15604.76    16854.87    202.91 o 
   0   0  10     6904.43     7064.25     85.71 o 
   2   0  10       40.48       -8.50      8.50 o 
   4   0  10      332.84      334.61     24.01 o 
   6   0  10     4394.86     4212.80     55.67 o 
   8   0  10     1751.43     1556.80     79.65 o 
  10   0  10      492.25      485.11     66.70 o 
  12   0  10     2443.80     2498.06    109.62 o 
  14   0  10       73.66       60.96     42.65 o 
  16   0  10       44.80       54.39     45.79 o 
 -29   1  10        2.80       -4.35     40.33 o 
 -27   1  10      104.80      156.81     36.50 o 
 -25   1  10      309.93      362.29     44.99 o 
 -23   1  10       58.92       43.50     20.80 o 
 -21   1  10      704.35      651.62     27.62 o 
 -19   1  10      211.78      196.01     15.40 o 
 -17   1  10      322.57      328.65     20.09 o 
 -15   1  10       34.87       29.56     10.37 o 
 -13   1  10      782.63      733.24     24.43 o 
 -11   1  10      299.04      297.86     19.93 o 
  -9   1  10      352.12      376.57     20.82 o 
  -7   1  10      298.29      344.48     23.78 o 
  -5   1  10     1149.52     1154.37     40.06 o 
  -3   1  10        6.92       19.78     12.56 o 
  -1   1  10      109.44      132.09     46.81 o 
   1   1  10       18.06       15.31     12.28 o 
   3   1  10       22.47       11.95     13.18 o 
   5   1  10     1267.75     1135.87     28.82 o 
   7   1  10       26.95       15.64     14.00 o 
   9   1  10      847.02      823.63     76.92 o 
  11   1  10      384.49      544.56     50.54 o 
  13   1  10      334.89      328.51     43.37 o 
  15   1  10        5.70        0.21     24.27 o 
  17   1  10        3.81       22.18     24.77 o 
 -26   2  10        1.58       -0.58     31.22 o 
 -24   2  10      319.94      383.98     84.27 o 
 -22   2  10       36.93       36.28     22.51 o 
 -20   2  10       50.81       31.32     16.19 o 
 -18   2  10       52.78       27.62     12.97 o 
 -16   2  10        0.00       -8.73      9.57 o 
 -14   2  10      127.70      177.50     22.26 o 
 -12   2  10       44.61       39.80     14.52 o 
 -10   2  10     2097.17     2057.19     47.80 o 
  -8   2  10      822.64      651.69     27.34 o 
  -6   2  10      723.05      618.45     19.15 o 
  -4   2  10     1054.42     1085.38     29.31 o 
  -2   2  10     1171.35     1246.65     33.83 o 
   0   2  10      946.63      936.10     30.76 o 
   2   2  10     1733.31     1698.16     37.53 o 
   4   2  10     1502.84     1416.85     35.47 o 
   6   2  10       68.38       54.72     18.94 o 
   8   2  10      493.63      521.44     33.74 o 
  10   2  10      115.43      146.70     32.96 o 
  12   2  10      220.00      267.23     44.95 o 
  14   2  10       75.81       64.51     32.96 o 
  16   2  10       74.62       66.29     33.75 o 
 -25   3  10       17.22       47.75     32.20 o 
 -23   3  10        6.30        2.39     25.64 o 
 -21   3  10      170.05      122.66     27.21 o 
 -19   3  10       16.42      -16.87     16.87 o 
 -17   3  10       88.32       97.82     19.96 o 
 -15   3  10       42.79       22.12     18.45 o 
 -13   3  10       78.83       82.16     20.60 o 
 -11   3  10       65.28       65.46     19.63 o 
  -9   3  10       54.25       -0.39     15.78 o 
  -7   3  10       89.85      107.33     33.42 o 
  -5   3  10        1.87       -9.57     11.15 o 
  -3   3  10       31.43       19.56     21.23 o 
  -1   3  10       55.39       46.98     14.99 o 
   1   3  10      386.31      428.39     26.04 o 
   3   3  10        3.07      -11.82     11.82 o 
   5   3  10       80.62       88.77     22.04 o 
   7   3  10        0.76        0.11     16.90 o 
   9   3  10        0.95      -14.38     16.78 o 
  11   3  10       20.19        2.23     25.40 o 
  13   3  10       91.20       68.63     60.50 o 
 -20   4  10      118.00       50.17     24.74 o 
 -18   4  10       16.75        2.42     31.41 o 
 -16   4  10       82.31       57.73     22.84 o 
 -14   4  10       30.68       24.13     20.86 o 
 -12   4  10       20.80       10.35     23.97 o 
 -10   4  10      500.28      522.23     51.29 o 
  -8   4  10      178.98      161.30     34.43 o 
  -6   4  10        3.42       20.64     17.34 o 
  -4   4  10      256.83      249.91     30.05 o 
  -2   4  10       88.07       61.04     21.13 o 
   0   4  10        0.12       -3.17     16.67 o 
   2   4  10      408.15      519.00     41.19 o 
   4   4  10      811.58      862.49     40.84 o 
   6   4  10       23.64       41.85     22.12 o 
   8   4  10        3.15      -19.08     19.08 o 
  10   4  10       48.37       39.90     29.67 o 
 -13   5  10       23.23       10.15     27.74 o 
 -11   5  10       13.06        3.43     27.30 o 
  -9   5  10      131.92      114.66     36.39 o 
  -7   5  10        1.05      -18.56     26.39 o 
  -5   5  10       26.28       18.10     26.74 o 
  -3   5  10        0.42        2.00     27.94 o 
  -1   5  10        3.43      -19.95     25.45 o 
   1   5  10       57.78       97.20     35.54 o 
 -29   1  11       65.78      101.38     35.01 o 
 -27   1  11        3.51        9.04     25.68 o 
 -25   1  11       18.84       32.91     25.00 o 
 -23   1  11       25.01       29.38     25.15 o 
 -21   1  11       71.82       57.40     16.73 o 
 -19   1  11       73.84       62.38     12.00 o 
 -17   1  11      469.74      431.08     19.02 o 
 -15   1  11      125.51      142.94     15.15 o 
 -13   1  11      634.84      580.26     22.93 o 
 -11   1  11      269.55      259.86     23.67 o 
  -9   1  11      272.31      267.06     23.86 o 
  -7   1  11     5834.40     5871.47     55.19 o 
  -5   1  11     5573.93     5286.40    322.99 o 
  -3   1  11     2621.86     2552.90     61.19 o 
  -1   1  11     2184.44     2005.05     60.64 o 
   1   1  11      314.48      353.64     30.61 o 
   3   1  11      257.64      277.87     93.80 o 
   5   1  11     1293.82     1236.70     31.63 o 
   7   1  11     5466.54     5414.82     81.37 o 
   9   1  11        5.78      -14.37     20.44 o 
  11   1  11       41.69       39.59     26.23 o 
  13   1  11        4.72      -20.20     20.20 o 
  15   1  11       62.80       66.78     31.79 o 
 -26   2  11        5.41       44.18     27.46 o 
 -24   2  11        2.75      -15.00     22.85 o 
 -22   2  11       46.77       33.54     24.17 o 
 -20   2  11      454.15      478.59     32.71 o 
 -18   2  11      106.73       81.46     15.12 o 
 -16   2  11       23.36       23.02     12.26 o 
 -14   2  11       51.14       27.04     15.26 o 
 -12   2  11       25.59        9.16     13.42 o 
 -10   2  11       21.37       18.78     13.25 o 
  -8   2  11      191.43      222.82     23.15 o 
  -6   2  11      135.10       98.07     18.47 o 
  -4   2  11       94.99       73.77     14.84 o 
  -2   2  11      557.41      503.97     23.19 o 
   0   2  11     1527.59     1508.29     47.02 o 
   2   2  11       16.70       -3.11     10.79 o 
   4   2  11      636.18      580.03     25.13 o 
   6   2  11      376.53      418.46     34.45 o 
   8   2  11      357.08      361.65     81.64 o 
  10   2  11      119.47      140.55     33.75 o 
  12   2  11       13.77      -10.41     23.40 o 
  14   2  11        2.84      -27.36     27.36 o 
 -25   3  11       18.97        3.57     26.58 o 
 -23   3  11       64.53       31.15     41.29 o 
 -21   3  11        5.22        6.01     19.19 o 
 -19   3  11        3.49       -0.52     19.01 o 
 -17   3  11        0.03       -9.16     15.79 o 
 -15   3  11      634.20      610.72     32.76 o 
 -13   3  11     1111.59     1053.79     40.79 o 
 -11   3  11      739.87      612.01     31.61 o 
  -9   3  11      454.89      456.07     46.73 o 
  -7   3  11       19.70       -5.77     15.99 o 
  -5   3  11        7.40      -13.59     18.87 o 
  -3   3  11      813.93      776.46     42.93 o 
  -1   3  11     3540.40     3548.07     71.55 o 
   1   3  11       41.26       39.08     15.38 o 
   3   3  11        4.40       -4.62     13.02 o 
   5   3  11       41.47       33.06     18.03 o 
   7   3  11      104.65       94.34     23.14 o 
   9   3  11       16.02       14.96     42.18 o 
  11   3  11       98.16       75.64     32.97 o 
 -20   4  11       35.66       36.73     31.64 o 
 -18   4  11      191.11      168.85     78.63 o 
 -16   4  11       27.33       65.17     23.44 o 
 -14   4  11        3.28       26.31     20.45 o 
 -12   4  11      161.41      128.20     32.98 o 
 -10   4  11       22.39        5.44     24.30 o 
  -8   4  11      164.15      161.14     56.38 o 
  -6   4  11      193.55      201.41     26.61 o 
  -4   4  11        7.35        7.17     16.94 o 
  -2   4  11        1.11       -0.79     17.71 o 
   0   4  11        3.53        7.23     19.24 o 
   2   4  11      155.02      114.41     26.18 o 
   4   4  11      257.71      254.58     42.51 o 
   6   4  11       77.69       66.54     24.25 o 
   8   4  11       19.29       -8.97     20.89 o 
 -13   5  11       43.14       33.35     31.92 o 
 -11   5  11        5.36       -1.83     52.27 o 
  -9   5  11       34.38        6.02     29.78 o 
  -7   5  11       40.29       48.15     30.10 o 
  -5   5  11       44.74       32.92     53.47 o 
  -3   5  11       10.25        3.15     30.20 o 
  -1   5  11        1.99      -22.60     22.60 o 
 -28   0  12      971.10      981.68     82.05 o 
 -26   0  12       30.09       77.06     42.83 o 
 -24   0  12      263.75      327.75     63.09 o 
 -22   0  12      449.27      498.23     43.80 o 
 -20   0  12        0.65      -13.11     16.69 o 
 -18   0  12      879.91      911.77     62.81 o 
 -16   0  12       73.52       61.40     20.68 o 
 -14   0  12      556.10      539.91     32.98 o 
 -12   0  12     5094.62     5308.24     73.74 o 
 -10   0  12     4970.92     4870.40     67.79 o 
  -8   0  12     6766.08     7182.98    125.53 o 
  -6   0  12     4591.76     4666.04     76.46 o 
  -4   0  12      305.79      282.46     25.62 o 
  -2   0  12     1070.02      987.09     34.45 o 
   0   0  12      598.65      496.40     25.55 o 
   2   0  12     3434.34     3125.95     59.87 o 
   4   0  12     1072.77      943.96     33.42 o 
   6   0  12      460.17      560.13     62.53 o 
   8   0  12      482.86      548.20     52.73 o 
  10   0  12       57.34       69.47     41.17 o 
  12   0  12      124.50      138.85     51.43 o 
  14   0  12        0.77      -29.88     29.88 o 
 -29   1  12        5.47       28.35     29.36 o 
 -27   1  12       16.16       34.02     28.46 o 
 -25   1  12        0.21       -4.93     24.28 o 
 -23   1  12       78.65      100.15     29.24 o 
 -21   1  12      374.05      348.96     22.65 o 
 -19   1  12       22.87        2.37      9.76 o 
 -17   1  12      210.18      248.87     17.39 o 
 -15   1  12       21.23       15.83     11.44 o 
 -13   1  12       43.03       21.89     11.29 o 
 -11   1  12      275.44      239.62     26.70 o 
  -9   1  12     3195.01     3187.02    122.64 o 
  -7   1  12     1404.67     1463.14     52.19 o 
  -5   1  12      624.02      595.81     72.34 o 
  -3   1  12        9.37       20.27     15.17 o 
  -1   1  12     1336.67     1423.53     58.88 o 
   1   1  12      404.68      375.68     33.26 o 
   3   1  12       59.52       85.08     23.91 o 
   5   1  12      403.75      416.06     31.01 o 
   7   1  12      108.29      177.05     37.97 o 
   9   1  12       19.68        7.03     33.77 o 
  11   1  12       37.25       36.00     24.81 o 
  13   1  12        0.01       -7.51     22.62 o 
  15   1  12        5.69      -22.35     22.35 o 
 -26   2  12       67.39      115.82     49.40 o 
 -24   2  12        0.36       -3.29     24.24 o 
 -22   2  12      109.67       82.07     22.48 o 
 -20   2  12      283.95      348.26     32.74 o 
 -18   2  12      767.60      722.97     25.92 o 
 -16   2  12      486.98      516.41     65.77 o 
 -14   2  12      128.21      162.09     23.04 o 
 -12   2  12     1040.15      972.42     35.85 o 
 -10   2  12     1302.68     1234.23     39.42 o 
  -8   2  12      532.85      511.85     31.01 o 
  -6   2  12     2911.54     2751.66     93.75 o 
  -4   2  12        0.25       -6.82     13.69 o 
  -2   2  12        0.15       -9.27      9.27 o 
   0   2  12      135.97      148.76     19.84 o 
   2   2  12     2449.59     2479.11     52.63 o 
   4   2  12        4.30        3.73     13.77 o 
   6   2  12       18.19        6.93     15.90 o 
   8   2  12        4.49       -2.12     22.00 o 
  10   2  12       34.90       13.84     26.32 o 
  12   2  12        0.18      -20.32     20.32 o 
 -25   3  12       10.16       18.37     27.61 o 
 -23   3  12        0.39      -19.20     19.20 o 
 -21   3  12        0.00       -0.86     18.14 o 
 -19   3  12       45.64       38.94     19.62 o 
 -17   3  12        5.88        6.07     16.93 o 
 -15   3  12        0.14       14.42     16.34 o 
 -13   3  12        0.01       -8.36     15.01 o 
 -11   3  12       30.12       15.82     16.68 o 
  -9   3  12      790.06      774.68     34.49 o 
  -7   3  12      445.95      495.05     31.32 o 
  -5   3  12      133.30      116.50     28.61 o 
  -3   3  12      471.66      495.88     46.41 o 
  -1   3  12      585.23      594.13     34.45 o 
   1   3  12      742.89      725.62     35.29 o 
   3   3  12       97.12       62.45     18.06 o 
   5   3  12        4.17        0.63     16.86 o 
   7   3  12       25.75       10.65     18.70 o 
   9   3  12        0.30      -21.71     21.71 o 
  11   3  12       26.10        5.63     27.49 o 
 -20   4  12       21.66       41.65     30.29 o 
 -18   4  12      205.07      172.92     30.31 o 
 -16   4  12      196.42      205.31     30.34 o 
 -14   4  12       34.43       47.55     26.76 o 
 -12   4  12       16.04      -13.21     21.04 o 
 -10   4  12      259.80      268.70     42.09 o 
  -8   4  12        0.22      -20.54     20.54 o 
  -6   4  12       76.61      115.61     22.91 o 
  -4   4  12      132.81      160.21     26.54 o 
  -2   4  12      264.70      321.44     39.59 o 
   0   4  12        2.83       -3.94     18.69 o 
   2   4  12       99.38       83.08     24.50 o 
   4   4  12        3.73       12.16     24.59 o 
   6   4  12       29.29       -3.99     24.86 o 
 -11   5  12      109.94      148.09    113.41 o 
  -9   5  12      104.90      136.81     40.36 o 
  -7   5  12        3.62        4.44     28.03 o 
  -5   5  12        2.76       12.91     27.17 o 
  -3   5  12       14.33       -8.07     27.83 o 
 -27   1  13       54.82       68.35     30.80 o 
 -25   1  13      158.38      228.94     41.67 o 
 -23   1  13     1035.84     1059.53     43.57 o 
 -21   1  13        0.09       -7.34     10.80 o 
 -19   1  13       19.87       16.82     11.85 o 
 -17   1  13     1873.65     1833.88     36.84 o 
 -15   1  13     2283.60     2256.94     47.15 o 
 -13   1  13     1276.96     1242.26     39.93 o 
 -11   1  13     1661.68     1600.25     53.37 o 
  -9   1  13      597.35      562.93     28.07 o 
  -7   1  13     1843.92     1841.06     57.20 o 
  -5   1  13        1.06       -0.40     13.44 o 
  -3   1  13       79.96       26.20     15.04 o 
  -1   1  13      333.58      324.39     70.72 o 
   1   1  13      699.26      632.44     83.03 o 
   3   1  13      188.27      216.20     24.13 o 
   5   1  13      304.04      317.72     29.14 o 
   7   1  13      201.84      231.25     33.76 o 
   9   1  13      231.18      144.22     46.44 o 
  11   1  13       11.39       24.22     31.78 o 
  13   1  13       70.14       71.74     33.29 o 
 -26   2  13       49.99       78.54     47.27 o 
 -24   2  13       50.37       44.80     22.40 o 
 -22   2  13        1.51       -9.15     15.42 o 
 -20   2  13       50.60       60.34     17.26 o 
 -18   2  13        1.15      -13.94     13.94 o 
 -16   2  13       52.07       55.07     18.72 o 
 -14   2  13     2498.01     2434.83     87.10 o 
 -12   2  13      763.53      745.22     33.09 o 
 -10   2  13      549.38      490.82     27.05 o 
  -8   2  13      115.56      102.67     19.43 o 
  -6   2  13     1192.80     1171.60     72.80 o 
  -4   2  13      550.67      506.33     34.40 o 
  -2   2  13        0.29      -12.11     14.85 o 
   0   2  13     1293.17     1207.47     44.57 o 
   2   2  13      772.38      813.16     29.55 o 
   4   2  13      600.20      569.96     34.16 o 
   6   2  13      247.65      287.41     30.93 o 
   8   2  13      194.64      211.26     38.72 o 
  10   2  13      120.70      141.37     36.75 o 
  12   2  13      146.48      140.97     38.44 o 
 -23   3  13       94.96       79.67     25.88 o 
 -21   3  13       64.23        1.24     27.34 o 
 -19   3  13        1.43      -18.38     18.38 o 
 -17   3  13      215.98      186.42     37.79 o 
 -15   3  13     1118.21      983.62     41.19 o 
 -13   3  13        8.13        9.47     20.88 o 
 -11   3  13       17.39        0.52     14.87 o 
  -9   3  13       11.37        4.61     15.54 o 
  -7   3  13       25.07       41.80     23.44 o 
  -5   3  13       16.27       -5.51     19.75 o 
  -3   3  13     2336.93     2300.55     82.56 o 
  -1   3  13        1.90       18.29     17.02 o 
   1   3  13     1079.75     1001.29     41.49 o 
   3   3  13        2.02        5.57     21.00 o 
   5   3  13       32.33       59.74     20.88 o 
   7   3  13        7.85       -1.35     18.36 o 
   9   3  13        8.69       -6.72     28.52 o 
 -20   4  13       25.87       30.41     32.67 o 
 -18   4  13        0.98        1.02     20.55 o 
 -16   4  13        5.52      -16.72     21.96 o 
 -14   4  13       33.46       73.26     29.82 o 
 -12   4  13       21.30       42.38     29.03 o 
 -10   4  13       50.01       49.30     37.00 o 
  -8   4  13        7.22      -13.66     21.80 o 
  -6   4  13       39.58       39.32     22.26 o 
  -4   4  13        0.65       -2.06     26.75 o 
  -2   4  13      159.66      209.66     31.44 o 
   0   4  13       69.61       96.46     25.41 o 
   2   4  13        0.08      -13.18     29.93 o 
   4   4  13        2.22       59.53     31.51 o 
 -28   0  14      123.08      187.23     58.93 o 
 -26   0  14      338.08      484.46     75.02 o 
 -24   0  14      431.06      512.49     73.82 o 
 -22   0  14      202.69      241.74     36.05 o 
 -20   0  14      284.37      319.11     47.59 o 
 -18   0  14      839.52      848.48     96.25 o 
 -16   0  14     2189.03     2093.13     66.37 o 
 -14   0  14     1224.74     1209.73     37.43 o 
 -12   0  14       67.49       58.57     15.67 o 
 -10   0  14       55.93       55.03     43.85 o 
  -8   0  14      663.98      607.63     31.88 o 
  -6   0  14       25.68       30.43     17.11 o 
  -4   0  14      792.64      810.09     35.22 o 
  -2   0  14      279.82      389.66     32.42 o 
   0   0  14       20.88       12.20     16.93 o 
   2   0  14      204.67      244.98     26.68 o 
   4   0  14     1240.73     1168.93     35.00 o 
   6   0  14     1012.03     1071.88     71.60 o 
   8   0  14      375.99      527.94     67.53 o 
  10   0  14      327.03      441.81     67.81 o 
  12   0  14      152.29      179.46     57.08 o 
 -27   1  14       33.03       27.41     26.46 o 
 -25   1  14        8.79       40.67     28.54 o 
 -23   1  14        4.75      -10.34     16.89 o 
 -21   1  14       98.74       78.80     15.73 o 
 -19   1  14      646.93      623.91     23.80 o 
 -17   1  14       28.68       24.95     12.13 o 
 -15   1  14       98.72      120.03     18.18 o 
 -13   1  14        0.38       -2.72     11.81 o 
 -11   1  14        0.92      -11.31     11.31 o 
  -9   1  14      342.28      390.30     37.06 o 
  -7   1  14       10.94        5.89     14.70 o 
  -5   1  14      112.86       81.71     21.56 o 
  -3   1  14      242.77      238.09     30.37 o 
  -1   1  14       26.56       14.15     15.66 o 
   1   1  14       56.95       35.63     35.20 o 
   3   1  14        0.20      -11.30     12.75 o 
   5   1  14       38.08       28.73     21.55 o 
   7   1  14      144.36      176.32     51.43 o 
   9   1  14       10.00      -10.55     30.80 o 
  11   1  14       10.34        5.39     32.15 o 
 -26   2  14        8.86       26.55     42.37 o 
 -24   2  14        8.05      -12.08     18.63 o 
 -22   2  14      239.78      228.65     31.32 o 
 -20   2  14      527.09      573.09     42.15 o 
 -18   2  14      264.18      300.14     32.13 o 
 -16   2  14      144.28      191.29     25.86 o 
 -14   2  14        2.31      -12.43     12.43 o 
 -12   2  14      115.85      114.99     37.20 o 
 -10   2  14      205.77      169.45     26.73 o 
  -8   2  14     1181.22     1234.07     72.26 o 
  -6   2  14      351.44      472.71     64.52 o 
  -4   2  14      937.99      784.89     42.85 o 
  -2   2  14      362.25      443.87     41.77 o 
   0   2  14       98.39       76.12     23.72 o 
   2   2  14       14.11       17.15     13.59 o 
   4   2  14     1048.82     1014.56     40.57 o 
   6   2  14       15.65       54.59     40.75 o 
   8   2  14      137.12      190.15     70.07 o 
  10   2  14      126.15      115.44     33.50 o 
 -23   3  14       16.83        0.24     27.65 o 
 -21   3  14       34.39       48.92     29.05 o 
 -19   3  14      128.75      111.28     27.08 o 
 -17   3  14        2.97       13.05     24.68 o 
 -15   3  14       58.70       32.65     19.87 o 
 -13   3  14      228.81      236.47     29.32 o 
 -11   3  14       38.45        8.90     15.99 o 
  -9   3  14       48.26       -3.36     15.07 o 
  -7   3  14      341.62      314.16     40.57 o 
  -5   3  14      572.92      598.00     45.55 o 
  -3   3  14      282.73      336.24     41.86 o 
  -1   3  14        0.10        1.45     16.70 o 
   1   3  14       48.97       39.07     19.71 o 
   3   3  14       15.43       10.36     21.98 o 
   5   3  14        1.57      -14.06     20.74 o 
   7   3  14        0.28       -9.65     25.59 o 
 -18   4  14       29.07        9.21     38.19 o 
 -16   4  14       22.58        7.42     24.88 o 
 -14   4  14       17.42      -22.07     24.87 o 
 -12   4  14        4.55      -10.45     49.12 o 
 -10   4  14        0.90      -20.36     20.36 o 
  -8   4  14      107.13      178.23     39.11 o 
  -6   4  14       10.16       -6.95     24.45 o 
  -4   4  14       11.95        6.16     18.05 o 
  -2   4  14       24.94       23.01     20.92 o 
   0   4  14      108.15       75.51     24.53 o 
   2   4  14        9.59        9.01     25.76 o 
 -27   1  15       33.55       19.02     24.77 o 
 -25   1  15      169.50      211.35     39.50 o 
 -23   1  15      232.94      280.43     28.84 o 
 -21   1  15      122.54      119.71     22.66 o 
 -19   1  15      138.86      137.85     18.83 o 
 -17   1  15        5.54        3.73     11.67 o 
 -15   1  15       18.91        4.18     18.87 o 
 -13   1  15      510.41      547.42     30.06 o 
 -11   1  15        4.61      -11.19     12.47 o 
  -9   1  15     2068.98     1884.54     80.85 o 
  -7   1  15      443.35      455.71     40.24 o 
  -5   1  15      396.87      396.80     77.80 o 
  -3   1  15       69.80       28.09     35.89 o 
  -1   1  15      315.37      346.77     37.84 o 
   1   1  15      585.99      615.74     36.53 o 
   3   1  15     2032.71     2024.23     67.34 o 
   5   1  15      826.61      800.52     44.48 o 
   7   1  15       49.33       63.27     38.21 o 
   9   1  15        0.45        9.07     31.45 o 
  11   1  15      127.93      116.67     45.98 o 
 -26   2  15        3.69      -13.97     33.49 o 
 -24   2  15      245.40      259.94     41.60 o 
 -22   2  15        2.33       13.39     19.23 o 
 -20   2  15      171.70      188.81     27.57 o 
 -18   2  15       93.54       80.92     21.37 o 
 -16   2  15        1.64      -13.96     13.96 o 
 -14   2  15      416.97      446.46     35.15 o 
 -12   2  15       33.52        9.70     15.67 o 
 -10   2  15     1091.16      995.21     39.22 o 
  -8   2  15        7.21      -15.17     15.17 o 
  -6   2  15     3082.62     2815.44     82.19 o 
  -4   2  15      269.27      295.84     66.56 o 
  -2   2  15     1189.53     1084.00     49.28 o 
   0   2  15        1.78      -16.66     16.66 o 
   2   2  15       48.22       39.62     21.98 o 
   4   2  15        0.01       -2.99     15.49 o 
   6   2  15        1.24      -10.57     22.44 o 
   8   2  15        2.60        9.80     24.13 o 
 -23   3  15       18.70      -15.34     27.17 o 
 -21   3  15        2.96       -2.04     18.45 o 
 -19   3  15       26.57      -12.95     17.58 o 
 -17   3  15      220.92      193.01     29.92 o 
 -15   3  15       27.64        2.27     17.45 o 
 -13   3  15       67.57       29.10     17.04 o 
 -11   3  15        1.33      -10.17     14.47 o 
  -9   3  15       26.19        7.37     21.26 o 
  -7   3  15       69.13       49.96     23.56 o 
  -5   3  15       23.75      -19.16     19.72 o 
  -3   3  15       43.64       40.80     25.51 o 
  -1   3  15     1432.63     1366.70     50.05 o 
   1   3  15       43.32       49.38     36.59 o 
   3   3  15        0.75        6.76     22.76 o 
   5   3  15       19.61       39.06     25.61 o 
 -18   4  15        0.26      -25.47     25.47 o 
 -16   4  15       55.47       28.80     29.67 o 
 -14   4  15       75.66      163.73     38.07 o 
 -12   4  15        6.21      -21.22     31.87 o 
 -10   4  15       57.62       82.02     32.76 o 
  -8   4  15        9.20       -1.92     23.27 o 
  -6   4  15        1.96       11.48     28.45 o 
  -4   4  15      109.63      116.94     39.01 o 
  -2   4  15        4.41        2.99     19.27 o 
   0   4  15        0.51        3.33     23.35 o 
 -28   0  16      150.22      257.17     63.64 o 
 -26   0  16        2.48      -21.00     31.27 o 
 -24   0  16        0.62       -7.83     19.58 o 
 -22   0  16        7.70        5.57     20.10 o 
 -20   0  16       12.25       19.09     20.77 o 
 -18   0  16        5.88       -7.17     16.78 o 
 -16   0  16       22.69        8.72     19.56 o 
 -14   0  16     1564.68     1695.03     61.02 o 
 -12   0  16      812.17      817.55     40.71 o 
 -10   0  16     2094.08     1993.47     59.31 o 
  -8   0  16      320.69      247.61     42.97 o 
  -6   0  16      194.95      241.83     30.62 o 
  -4   0  16      560.18      576.44     32.93 o 
  -2   0  16     2536.68     2411.55     88.67 o 
   0   0  16     2235.10     2260.24     67.02 o 
   2   0  16      112.39      166.43     28.31 o 
   4   0  16        0.69        9.25     24.42 o 
   6   0  16       26.82       43.39     32.28 o 
   8   0  16      338.99      523.77     73.45 o 
  10   0  16      300.82      337.37     67.81 o 
 -27   1  16       30.61       16.72     27.07 o 
 -25   1  16       60.82       64.53     23.70 o 
 -23   1  16       49.69       32.97     17.39 o 
 -21   1  16      100.51       88.62     16.68 o 
 -19   1  16       44.05       35.12     13.99 o 
 -17   1  16       94.17       90.27     18.51 o 
 -15   1  16      662.06      682.13     28.67 o 
 -13   1  16      147.47      152.51     24.51 o 
 -11   1  16      949.46      896.87    127.71 o 
  -9   1  16       51.41       40.05     38.07 o 
  -7   1  16      175.92      202.60     31.99 o 
  -5   1  16        3.53       -4.55     16.06 o 
  -3   1  16      241.88      258.18     34.86 o 
  -1   1  16      144.39       99.34     29.65 o 
   1   1  16       71.35       92.28     42.09 o 
   3   1  16      132.39      106.89     27.15 o 
   5   1  16      105.09      148.75     46.72 o 
   7   1  16       10.79       10.55     32.28 o 
   9   1  16        0.26        0.00     38.48 o 
 -26   2  16       37.87       13.94     25.46 o 
 -24   2  16        1.28      -18.96     21.22 o 
 -22   2  16      192.98      178.45     29.61 o 
 -20   2  16        8.89       -4.94     17.10 o 
 -18   2  16       98.23       71.35     21.09 o 
 -16   2  16      221.69      162.59     25.38 o 
 -14   2  16       12.67       -3.07     15.61 o 
 -12   2  16       17.86       -4.53     13.51 o 
 -10   2  16      580.40      520.77     55.69 o 
  -8   2  16       51.35       11.74     24.42 o 
  -6   2  16      694.57      602.84     40.98 o 
  -4   2  16      778.30      817.68     45.79 o 
  -2   2  16      668.02      678.24     41.80 o 
   0   2  16       84.41       69.89     24.61 o 
   2   2  16      478.03      484.31    115.73 o 
   4   2  16       64.73       96.06     60.50 o 
   6   2  16       61.39       96.34     32.26 o 
   8   2  16      227.79      312.08     47.26 o 
 -23   3  16        2.59      -19.57     28.09 o 
 -21   3  16       37.00       38.04     22.03 o 
 -19   3  16      228.19      288.88     34.86 o 
 -17   3  16       27.20       20.51     20.12 o 
 -15   3  16       54.75       34.32     20.14 o 
 -13   3  16        1.46       -9.15     17.71 o 
 -11   3  16       34.67       19.13     22.58 o 
  -9   3  16        0.03        0.16     21.10 o 
  -7   3  16      182.00      204.85     35.77 o 
  -5   3  16       19.00       14.13     22.79 o 
  -3   3  16      992.25      976.34     53.65 o 
  -1   3  16       81.16       77.77     26.63 o 
   1   3  16       69.85       78.18     26.73 o 
   3   3  16       15.49       10.53     35.25 o 
   5   3  16       51.97       53.01     41.35 o 
 -16   4  16        0.10      -14.66     25.54 o 
 -14   4  16       67.85       59.03     33.24 o 
 -12   4  16       60.31       20.16     29.53 o 
 -10   4  16        0.03      -34.83     34.83 o 
  -8   4  16        2.21      -11.12     25.77 o 
  -6   4  16      566.85      618.56     47.37 o 
  -4   4  16       57.33       75.03     34.01 o 
  -2   4  16        9.78       17.90     21.64 o 
 -27   1  17        0.29        8.40     34.92 o 
 -25   1  17        0.03       -6.77     20.90 o 
 -23   1  17       55.54       42.74     18.03 o 
 -21   1  17        4.94       -2.84     12.52 o 
 -19   1  17      602.89      693.76     35.07 o 
 -17   1  17      932.82      973.55     34.72 o 
 -15   1  17      417.09      446.63     31.35 o 
 -13   1  17      511.98      591.22     96.72 o 
 -11   1  17     1769.91     1781.68     71.18 o 
  -9   1  17     3146.97     2906.24     83.81 o 
  -7   1  17      276.39      310.46     78.72 o 
  -5   1  17      125.85      139.74     30.47 o 
  -3   1  17      512.88      512.73    119.43 o 
  -1   1  17      300.47      368.55     40.52 o 
   1   1  17       36.15       22.80     20.83 o 
   3   1  17      287.31      283.03     37.29 o 
   5   1  17       93.71       78.91     39.41 o 
   7   1  17        6.17       32.47     39.04 o 
 -24   2  17        7.01      -12.50     23.25 o 
 -22   2  17       59.52       58.99     24.21 o 
 -20   2  17       23.46       -6.04     17.55 o 
 -18   2  17       69.05       91.89     21.50 o 
 -16   2  17      307.02      338.11     34.45 o 
 -14   2  17       11.40       16.50     17.98 o 
 -12   2  17      399.00      396.16     35.23 o 
 -10   2  17        0.78       -2.63     19.19 o 
  -8   2  17      187.17      279.16     38.13 o 
  -6   2  17      123.99      135.33     30.74 o 
  -4   2  17      234.85      224.60     35.25 o 
  -2   2  17       17.71        9.80     19.14 o 
   0   2  17       28.65       -0.73     19.23 o 
   2   2  17       50.64       54.67     23.06 o 
   4   2  17       25.57       40.43     34.32 o 
   6   2  17       30.50       62.90     42.28 o 
 -21   3  17       30.78        7.95     25.88 o 
 -19   3  17       42.02       27.25     21.46 o 
 -17   3  17        2.81      -11.58     17.79 o 
 -15   3  17      250.13      228.70     32.32 o 
 -13   3  17       22.92       41.01     21.50 o 
 -11   3  17       35.52       27.17     34.69 o 
  -9   3  17       87.29       82.06     35.52 o 
  -7   3  17      787.69      777.08     50.32 o 
  -5   3  17       61.70       90.36     29.13 o 
  -3   3  17      324.16      473.12     51.80 o 
  -1   3  17       92.03      113.67     25.64 o 
   1   3  17        0.35       17.63     29.28 o 
   3   3  17       58.69       51.11     35.43 o 
 -14   4  17        1.20      -15.31     26.91 o 
 -12   4  17       23.14       21.65     29.65 o 
 -10   4  17       28.31       -4.47     28.20 o 
  -8   4  17      552.17      610.03     76.46 o 
  -6   4  17       21.93       30.84     30.13 o 
 -26   0  18       55.29       48.38     40.33 o 
 -24   0  18      495.10      521.19     54.23 o 
 -22   0  18      700.36      774.55     54.55 o 
 -20   0  18      285.61      274.99     51.20 o 
 -18   0  18      826.07      828.94     49.67 o 
 -16   0  18     1337.72     1292.14     83.72 o 
 -14   0  18     3043.67     3036.64    125.90 o 
 -12   0  18       60.99       95.67     27.30 o 
 -10   0  18      347.51      376.63     39.51 o 
  -8   0  18       92.45      102.30     42.83 o 
  -6   0  18        1.05       -6.38     16.87 o 
  -4   0  18       16.42       48.27     21.51 o 
  -2   0  18     1372.77     1282.12     49.56 o 
   0   0  18        0.51        0.74     21.09 o 
   4   0  18        3.16        6.38     28.31 o 
   6   0  18       21.00       36.17     37.84 o 
 -27   1  18        7.39       59.51     31.59 o 
 -25   1  18       69.31       77.09     21.63 o 
 -23   1  18        0.32       -8.11     15.54 o 
 -21   1  18      262.44      303.81     25.86 o 
 -19   1  18       46.92       47.49     17.60 o 
 -17   1  18       18.58       26.47     16.50 o 
 -15   1  18      115.12      132.00     21.91 o 
 -13   1  18      273.76      283.58     76.59 o 
 -11   1  18      320.06      302.68     57.17 o 
  -9   1  18      687.72      626.18     42.45 o 
  -7   1  18      279.62      284.43     38.32 o 
  -5   1  18      218.28      231.89     35.42 o 
  -3   1  18      224.26      216.87     59.39 o 
  -1   1  18       19.48       26.59     32.70 o 
   3   1  18       31.53       57.72     33.95 o 
   5   1  18        8.53       28.49     32.01 o 
 -24   2  18       49.76       39.86     21.63 o 
 -22   2  18       62.37       50.85     19.28 o 
 -20   2  18      219.77      231.45     31.70 o 
 -18   2  18       45.80       39.78     20.31 o 
 -16   2  18      194.45      185.88     28.29 o 
 -14   2  18       86.23      111.60     23.49 o 
 -12   2  18      566.99      705.14     58.74 o 
 -10   2  18      554.39      601.15     47.39 o 
  -8   2  18      272.12      308.95     41.40 o 
  -6   2  18      123.61      194.60     35.57 o 
  -4   2  18       33.00       72.62     37.74 o 
  -2   2  18      166.47      168.30     50.05 o 
   0   2  18       88.19      110.79     44.03 o 
   2   2  18        0.21       16.38     21.86 o 
   4   2  18       19.54       24.33     34.41 o 
 -21   3  18        3.42      -19.72     19.72 o 
 -19   3  18       12.92       -9.18     20.36 o 
 -17   3  18       41.90       66.51     24.04 o 
 -15   3  18        3.40       -2.85     19.42 o 
 -13   3  18        0.80        2.72     17.71 o 
 -11   3  18        0.04       -1.81     24.04 o 
  -9   3  18      295.76      295.02     43.91 o 
  -7   3  18       39.41       57.31     28.37 o 
  -5   3  18        4.04       -0.06     23.93 o 
  -3   3  18       26.89       32.06     26.55 o 
  -1   3  18        6.07       67.18     27.01 o 
 -25   1  19      190.55      200.98     27.08 o 
 -23   1  19       33.64       44.74     19.07 o 
 -21   1  19      121.54      107.07     25.26 o 
 -19   1  19       74.47      147.93     26.17 o 
 -17   1  19      201.01      299.21     29.25 o 
 -15   1  19      488.14      546.26     41.70 o 
 -13   1  19        1.43      -14.14     17.77 o 
 -11   1  19      201.48      267.54     72.48 o 
  -9   1  19        6.76       79.65     38.67 o 
  -7   1  19      129.34      172.90     50.88 o 
  -5   1  19        0.06      -22.48     26.73 o 
  -3   1  19       20.54       21.28     34.60 o 
  -1   1  19       64.74       47.49     18.06 o 
   1   1  19        0.33       37.89     29.65 o 
   3   1  19       11.21       66.88     33.86 o 
 -24   2  19       18.22        7.71     19.95 o 
 -22   2  19       19.02       36.97     20.29 o 
 -20   2  19        6.58       -6.24     24.25 o 
 -18   2  19        0.01      -17.03     17.03 o 
 -16   2  19       10.09       -7.31     17.93 o 
 -14   2  19        2.56        1.39     17.83 o 
 -12   2  19        0.03      -12.60     20.89 o 
 -10   2  19       71.75       34.72     33.81 o 
  -8   2  19      175.71      217.65     37.68 o 
  -6   2  19       30.86       51.52     26.07 o 
  -4   2  19      139.42       92.02     29.75 o 
  -2   2  19        5.40      -17.51     30.43 o 
   0   2  19       17.04       34.28     28.40 o 
   2   2  19       37.19       61.15     40.43 o 
 -19   3  19       91.62      129.85     28.48 o 
 -17   3  19       98.29       89.91     25.88 o 
 -15   3  19      107.97      105.58     26.78 o 
 -13   3  19       73.24      139.05     36.57 o 
 -11   3  19       28.06       16.47     30.30 o 
  -9   3  19       27.27       20.76     27.49 o 
  -7   3  19       46.31       51.54     30.68 o 
  -5   3  19       36.04       43.34     29.70 o 
  -3   3  19        0.81      -13.76     25.19 o 
 -24   0  20        7.10       23.21     27.61 o 
 -22   0  20      135.02       84.07     36.26 o 
 -20   0  20       69.59       95.38     32.10 o 
 -18   0  20      431.12      359.85     65.03 o 
 -16   0  20     2797.02     3122.76    136.08 o 
 -14   0  20      155.52      257.91     57.63 o 
 -12   0  20      719.34      642.83     64.01 o 
 -10   0  20      233.34      259.48     54.12 o 
  -8   0  20      129.93      112.42     28.58 o 
  -6   0  20       81.10       59.85     33.95 o 
  -4   0  20       32.54        7.03     26.09 o 
  -2   0  20       15.63        1.02     27.57 o 
 -25   1  20       59.74       70.20     22.90 o 
 -23   1  20       59.93       50.08     24.47 o 
 -21   1  20      210.56      231.63     27.54 o 
 -19   1  20      275.10      313.19     30.81 o 
 -17   1  20      217.97      197.19     26.72 o 
 -15   1  20       45.27       26.65     20.08 o 
 -13   1  20       69.41       86.82     24.00 o 
 -11   1  20      103.76      117.91     24.35 o 
  -9   1  20       11.57       31.76     19.17 o 
  -7   1  20       51.36       73.23     21.27 o 
  -5   1  20       82.26       85.47     23.96 o 
  -3   1  20       85.17       90.04     26.32 o 
  -1   1  20       78.50       95.92     25.91 o 
   1   1  20       58.84      119.52     39.69 o 
 -22   2  20       69.16       93.45     24.57 o 
 -20   2  20       56.19       95.52     27.14 o 
 -18   2  20        1.17       -3.73     18.99 o 
 -16   2  20       83.90       69.76     26.82 o 
 -14   2  20       27.64       19.90     24.31 o 
 -12   2  20       49.12       69.42     39.27 o 
 -10   2  20        0.01      -20.96     20.96 o 
  -8   2  20       32.84       39.20     26.02 o 
  -6   2  20      208.77      250.52     50.93 o 
  -4   2  20       58.72       91.39     30.09 o 
  -2   2  20        4.56       -2.03     23.45 o 
   0   2  20       34.55       50.12     27.05 o 
 -17   3  20        0.12      -15.09     21.37 o 
 -15   3  20       72.32       85.79     40.66 o 
 -13   3  20      236.01      232.21     43.91 o 
 -11   3  20       30.40       31.08     30.87 o 
  -9   3  20        0.36      -23.48     23.48 o 
  -7   3  20       45.79       21.94     25.17 o 
 -23   1  21      126.71      117.71     29.92 o 
 -21   1  21      337.11      480.39     37.63 o 
 -19   1  21        6.92       26.80     18.53 o 
 -17   1  21        0.38       -8.76     18.73 o 
 -15   1  21        0.33       -3.59     18.85 o 
 -13   1  21       56.29       61.73     22.61 o 
 -11   1  21      631.19      677.53     44.08 o 
  -9   1  21       41.48       55.96     21.72 o 
  -7   1  21       85.52       80.59     38.31 o 
  -5   1  21      159.81      152.59     26.67 o 
  -3   1  21      281.25      391.11     36.19 o 
  -1   1  21      116.60      199.08     39.32 o 
 -20   2  21        4.66       -5.10     20.10 o 
 -18   2  21       15.30        5.98     33.95 o 
 -16   2  21       29.27       -4.54     26.47 o 
 -14   2  21      127.44      110.83     33.37 o 
 -12   2  21        1.32      -22.56     22.56 o 
 -10   2  21       46.74       26.09     25.25 o 
  -8   2  21       26.39       -7.80     24.95 o 
  -6   2  21       26.70        8.99     27.40 o 
  -4   2  21       37.11       55.90     28.71 o 
 -22   0  22      259.38      320.91     65.49 o 
 -20   0  22       26.08       11.56     39.69 o 
 -18   0  22       32.61       60.68     41.54 o 
 -16   0  22      174.95      219.80     55.04 o 
 -14   0  22      323.87      381.78     69.10 o 
 -12   0  22       33.00       23.40     32.47 o 
 -10   0  22       14.09        4.53     33.03 o 
  -8   0  22       20.78       28.12     35.43 o 
  -6   0  22      196.17      306.29     58.19 o 
  -4   0  22      155.22      174.56     46.81 o 
 -21   1  22        0.10       -0.34     19.22 o 
 -19   1  22       95.89       59.63     25.21 o 
 -17   1  22       31.61       12.29     21.38 o 
 -15   1  22      142.11      143.95     29.79 o 
 -13   1  22       50.18       87.27     25.73 o 
 -11   1  22        7.49        7.48     19.51 o 
  -9   1  22        1.63        7.66     19.21 o 
  -7   1  22       14.91       15.15     18.35 o 
  -5   1  22       11.09       24.63     18.38 o 
  -3   1  22        6.45       14.49     20.35 o 
 -18   2  22      107.36       90.40     29.58 o 
 -16   2  22      215.64      328.72     50.18 o 
 -14   2  22       94.06       99.83     34.18 o 
 -12   2  22        0.20       -1.61     25.25 o 
 -10   2  22      105.60      161.13     37.99 o 
  -8   2  22      397.68      467.89    177.71 o 
 -19   1  23      216.51      225.35     62.90 o 
 -17   1  23      288.66      405.06     42.16 o 
 -15   1  23       46.26       58.46     25.87 o 
 -13   1  23       29.26       62.67     24.60 o 
 -11   1  23      223.66      316.74     37.73 o 
  -9   1  23       63.68      115.80     27.71 o 
  -7   1  23      109.91       96.61     24.87 o 
 -14   0  24        2.53      -13.41     37.10 o 
 -12   0  24        5.14       10.92     39.22 o 
                                                 
